# Supplementary material for: Proteogenomic characterization identifies clinical subgroups in EGFR and ALK wild-type never-smoker lung adenocarcinoma
Source: Exp Mol Med. 2024 Sep 19;56(9):2082–95. doi: 10.1038/s12276-024-01320-0 (PMC11446976; doi:10.1038/s12276-024-01320-0)
Supplement: Supplementary file 2 — Supplementary Table 1-12 [file 12276_2024_1320_MOESM2_ESM.xlsx]

## Sheet: Legends
Supplementary table 1	Phosphoproteomics of NSLA dataset
Supplementary table 2	Proteomics of NSLA dataset
Supplementary table 3	RNA-seq dataset of NSLA dataset
Supplementary table 4	Types of DNA targeted sequencing of known driver genes
Supplementary table 5	Total of 31 gene sets of tumor microenvironment (TME) and malignant cell properties.
Supplementary table 6	Genomic instability and microsatellite instability
Supplementary table 7	Distribution of KRAS mutation type across the clusters
Supplementary table 8	Mutational Signature Analysis of KNCC NSLA cohort
Supplementary table 9	Upregulated differentially expressed protein (DEP) lists in each subtypes
Supplementary table 10	Upregulated differentially expressed gene (DEG) lists in each subtypes
Supplementary table 11	Immune infiltration measured with ESTIMATE algorithm of KNCC NSLA
Supplementary table 12	Differentially expressed gene (DEG) analysis comparing CGA overexpressed group against CGA non-overexpressed group

## Sheet: Table S1
Supplementary Table 1. Phosphoproteomics of NSLA dataset
	NSLA_1009	NSLA_1011	NSLA_667	NSLA_1005	NSLA_2_8	NSLA_300	NSLA_136	NSLA_138	NSLA_179	NSLA_2_220	NSLA_2_63	NSLA_2_97	NSLA_356	NSLA_632	NSLA_696	NSLA_2_171	NSLA_2_221	NSLA_2_24	NSLA_2_411	NSLA_291	NSLA_312	NSLA_589	NSLA_657	NSLA_699	NSLA_310	NSLA_1013	NSLA_72	NSLA_2_275	NSLA_555	NSLA_259	NSLA_1003	NSLA_187	NSLA_2_265	NSLA_2_350	NSLA_2_363	NSLA_2_407	NSLA_2_5	NSLA_271	NSLA_421	NSLA_429	NSLA_50	NSLA_675	NSLA_679	NSLA_698	NSLA_2_252	NSLA_380	NSLA_6	NSLA_519	NSLA_542
id.uniprot	P	P	P	P	P	P	P	P	P	P	P	P	P	P	P	P	P	P	P	P	P	P	P	P	P	I	I	I	I	I	I	I	I	I	I	I	I	I	I	I	I	I	I	I	I	I	I	A	A
P21860;S686-p	-0.6547	0.720729	0.522871	0.0140805	-1.66095	-0.30662	-0.581308	-1.57073	0.133884	-0.641297	-0.270442	0.217523	-0.38513	-0.394692	-0.152468	1.30465	0.636503	0.0140805	1.1367	-1.34623	0.623952	-0.38012	-0.584862	0.174392	0.464744	-0.08406	-1.25388	-0.786721	-0.230587	-0.399355	0.0140805	-1.09464	0.146057	-0.249629	-0.0932049	-0.401144	1.52208	0.429067	-0.213658	0.0140805	-0.741832	-1.71692	-1.88741	0.232473	0.237502	0.0140805	0.226167	0.0140805	-0.855503
P29353;S139-p	1.60566	0.338675	0.663131	1.07501	-0.0112199	-0.0112199	1.22961	-1.38162	-0.9817	0.890107	-0.221538	2.13786	1.966	-1.94277	0.728761	-0.388105	1.56873	-1.35214	-0.698596	0.70049	0.931557	0.383831	-0.20724	0.16164	-2.35936	-0.549794	-0.695638	-0.771804	-2.65178	-0.0659061	0.43573	-1.92271	-1.13434	-1.1555	0.345061	0.860122	-1.13132	0.291456	-0.306552	-0.14375	0.206839	-0.0112199	-0.515494	-0.00529279	-0.0112199	1.20467	-0.558408	0.101703	0.966177
Q07889;S1134-p	-0.308007	0.541509	-0.637941	0.296393	0.0370392	-0.0245303	2.42787	0.390244	-0.71613	-0.610961	-2.37626	-0.33904	-0.581573	-0.580048	0.871691	-0.13842	-0.313282	-0.4337	-1.51454	-1.46022	0.286162	0.267253	0.762866	0.425785	-1.37394	0.155212	-0.137165	-0.27883	-1.93339	0.0328507	-0.269888	-0.350583	-0.0680533	1.22526	0.540636	-1.11199	-0.13842	-0.000974613	-0.623946	-0.13842	-0.823338	0.877479	0.0065735	-1.03686	0.320137	-0.594851	0.270182	-1.48905	0.45461
P36507;T394-p	-0.67063	0.412237	0.366057	-0.692213	-0.635585	0.513918	2.02764	-0.805486	-1.00969	0.0695661	-1.27689	-2.35378	0.0695661	0.0695661	-0.165092	-0.368553	-0.552386	1.07845	-0.904792	0.533546	-2.29783	-0.822959	0.470226	-0.810085	0.256869	-0.549528	0.395405	-0.0133028	0.0591865	-1.11915	1.15933	0.090884	0.716444	0.556017	0.0695661	0.0695661	1.27977	-0.186227	0.0695661	0.786599	-0.552324	-0.545428	2.11356	-1.61483	0.414575	0.0682425	0.109256	0.508747	-1.57163
P28482;Y187-p	1.95172	-0.551087	0.493884	0.218247	-1.29676	0.0397431	1.7439	-0.0632584	0.189961	1.16232	-0.42551	-1.3068	-2.34268	-0.713077	0.335301	0.554203	-0.611323	2.64681	1.12699	0.0249386	-0.836842	-0.29549	-0.219075	0.0921377	-0.967384	-0.641577	0.0117895	0.269034	-1.53526	0.211589	-0.161544	-0.213126	-0.262576	0.854508	1.51267	1.31691	-0.0570965	0.906968	0.0117895	-0.366071	-0.065352	-1.7919	0.767323	-0.117659	-0.165622	0.0621017	0.288447	0.261734	-0.785366
P27361;Y204-p	0.105487	0.000296375	-0.241267	-1.06134	-1.15496	0.000296375	1.05302	-0.833583	-0.651898	0.941972	-0.735165	0.812136	-0.0669535	-2.32854	-0.915844	0.325759	-1.12649	1.56558	0.000296375	-0.530361	-1.9739	-0.363574	0.000296375	-0.408334	-0.356355	-2.48337	0.584605	0.416085	-0.550557	0.47629	0.690059	0.599136	0.507622	0.266268	1.3964	0.703991	0.0767346	1.34964	0.705395	-0.695182	-0.827287	0.732521	0.843184	0.0344036	0.49103	-0.943195	0.185507	2.38595	0.000296375
P42345;S1261-p	0.0696031	-1.27899	0.741473	-0.906872	-1.01915	-1.54319	-2.16615	1.16697	0.590643	-0.430615	1.66268	0.714435	1.27605	-1.06761	0.0696031	-0.0915149	0.328262	-0.476463	0.0696031	-0.408807	1.46056	-0.536638	0.539639	-0.550674	-0.635937	0.0616988	1.09747	-0.0711639	0.0696031	0.074614	0.0949336	-1.11635	-0.681976	0.383506	-0.593068	-0.494738	-1.39585	-0.128824	-0.00545519	0.505396	0.110339	1.17181	0.232361	0.0696031	-0.113228	0.835786	-1.06527	-0.923315	-1.64211
Q8N122;S863-p	-0.520114	0.142289	-0.124356	-0.994081	-0.744169	-0.021731	0.594287	-0.416327	-0.776841	-0.500762	0.173293	-1.47027	-1.66301	-0.618638	-0.584366	-0.0742987	-0.94706	-0.25477	0.0222079	-0.021731	-0.555824	-0.0854216	-0.251924	0.0746864	0.300151	-1.67063	-0.021731	-0.483544	-1.58311	-0.679952	-0.990236	0.162199	1.50472	1.58303	-0.021731	0.758952	-0.0493147	0.81441	0.152452	-0.295238	-0.292298	-0.021731	-0.944371	0.450094	-0.271915	-0.926212	1.01063	-1.35354	0.453832
Q8N122;S722-p	-0.00493076	-0.884408	0.709203	2.45244	0.590648	-0.343386	-0.0431677	1.01373	0.732597	0.210546	0.802512	0.443096	-0.205027	-1.60713	-0.108998	-0.217657	-0.367409	-1.09981	-0.000954167	0.924268	0.187577	0.0515597	0.574829	-0.181437	-1.60489	0.892252	0.175091	1.39211	0.0984532	-0.20809	0.200641	-0.694813	-1.13569	0.280621	-0.974617	-0.731463	-0.33524	0.277881	1.09595	-0.0328035	-2.05538	0.56798	0.286465	0.227701	-0.634378	0.212837	-0.28875	-0.167814	-0.607269
Q53ET0;S613-p	0.514472	-2.02761	-0.0107321	0.364329	-0.783186	-1.06987	-0.615442	2.35387	-0.0133175	-0.0133175	-0.0133175	1.7936	0.747576	-1.22932	0.120516	-0.925217	1.15782	-0.273777	-0.0133175	-0.7128	-0.599286	-0.729219	-0.135908	0.0229016	-0.728458	-0.550717	-0.246144	0.519448	0.81956	1.26235	0.862119	0.204344	-1.05822	0.436662	-0.0287831	0.00650007	0.211453	0.295418	-0.661769	1.3612	-0.0951582	0.579334	0.252496	-0.966548	0.156123	0.27419	-0.421424	-0.0133175	-0.909167
P27448;T211-p	-0.249883	-0.118218	-0.0949426	-0.947621	0.00415571	0.128888	-0.285172	0.111434	-0.169818	1.29653	-1.968	-0.577103	0.458534	-2.48401	0.280517	-0.00281752	1.59658	-0.413598	-1.36977	0.430056	1.26352	-0.168083	-0.196911	0.00415571	0.329619	0.271656	0.612001	-0.708752	0.263706	-0.797842	0.178544	0.0172359	0.354709	-1.14566	-0.547119	0.0398371	-0.531384	0.695888	0.00415571	0.305208	-0.625665	0.0998304	0.0960123	1.28042	1.57916	0.00415571	-1.23051	-0.331572	0.281095
Q9UIK4;S299-p	-0.981529	0.725787	1.19348	-1.0931	-0.503662	-0.479886	-1.46158	-0.180545	1.75673	0.0681918	-0.400019	0.0681918	1.52798	-0.534056	0.593139	-0.12184	0.581328	-0.285459	-0.718743	0.642428	0.135895	-1.50204	-0.466288	-1.03613	0.0681918	-0.374854	-1.52549	0.0681918	-0.56667	0.682734	0.540802	-1.06591	-0.113378	-0.119149	0.453617	-0.0536732	0.747495	0.0681918	0.662853	2.0928	-0.919454	0.729781	-0.652598	0.0681918	0.0511576	0.0681918	0.414587	-0.600632	0.89156
Q9UIK4;S349-p	0.233536	0.292958	-0.246105	-0.357702	-1.06857	-0.408991	-0.0414435	0.0161499	1.66084	-1.09927	-0.89707	-0.351288	1.81749	-1.61656	0.116922	-0.916864	0.984219	-0.400265	-0.81184	0.543258	-0.132385	1.25807	-0.714013	-0.173125	0.31941	0.0112638	-0.141734	-0.0414435	-0.387447	0.87394	0.201797	-0.0414435	0.647756	-0.0573873	1.34653	0.0350866	0.725004	1.24437	0.461887	1.24378	-2.19831	-0.602687	-0.874888	0.247232	1.10717	-0.331497	0.938086	-0.0414435	-0.757057
P00533;S1166-p	-0.387006	-0.582492	-1.39512	-0.136802	1.43269	-0.251216	0.00897305	-0.425833	-0.740825	-0.914305	-0.543869	-0.849365	-1.3124	-1.80502	1.03977	0.790444	-0.491456	0.911398	-0.203625	0.382217	2.54799	-1.3164	2.76121	0.096801	-1.34747	1.21375	1.01782	-0.117437	-0.324989	0.0158819	-1.13069	0.155468	0.956226	-0.121805	-0.266593	0.0904503	-1.50365	0.786245	-0.170929	-0.0565256	-0.226299	-0.420623	-1.20024	-1.23669	-0.0103126	-0.121805	-0.121805	-1.85938	0.0965929
P00533;T693-p	-0.504138	-1.58863	0.476354	-0.736594	0.00342921	0.241461	0.456697	0.00342921	-1.47726	-1.03433	0.540296	-0.782462	0.45373	-0.117606	1.25669	-0.240735	-0.99055	0.285247	-0.169875	-0.509955	1.71295	-0.0457076	2.52168	1.46625	0.276948	-0.673231	-0.970148	-1.84739	0.524662	-0.676697	0.00342921	0.152461	1.52244	2.17007	0.394599	-0.680912	0.880345	-0.506882	-0.504648	0.201523	2.24322	-1.98678	-0.48243	-0.682278	0.00342921	0.356987	-1.08591	-0.46286	0.144738
Q7KZI7;S486-p	0.23607	1.17356	0.0518262	0.892645	-0.118563	-0.38323	-0.198644	-0.0239929	0.393918	0.313412	1.50003	-0.118563	0.43708	1.51942	-0.118563	-0.484268	-0.471585	0.94702	-0.82593	-0.133282	-0.0334672	1.12585	-1.1216	0.815431	-0.118563	-1.39118	-1.43739	-0.811979	-0.0032151	0.970841	-0.645334	-0.870532	-0.234511	-1.08777	-0.243973	-0.831628	-0.929385	-0.259243	-0.313632	0.372063	-1.24581	-0.375008	-1.82842	-0.432864	-0.334104	1.21066	0.714001	1.52075	0.988059
P49840;Y279-p	-1.26298	1.67748	1.27264	0.403471	-0.704717	-0.596401	0.866435	1.12034	-0.679893	-0.0169974	-0.292952	-0.333838	2.0222	-2.1379	-0.444003	-0.602416	-0.0375679	-1.92441	-0.0169974	-0.0169974	-0.80205	-1.08778	-0.494305	-0.0169974	0.591894	0.0743687	-0.0169974	0.326525	-0.0169974	0.0280801	1.83284	1.21268	-1.21676	0.926975	0.733933	0.59293	1.30158	-2.08301	0.631404	0.598371	0.797783	0.817853	-0.0955399	1.77087	-1.31893	-0.0169974	0.311786	1.65038	0.124793
P08631;T36-p	0.88952	-1.6688	0.102267	0.976225	0.556429	0.36939	-0.109267	-0.243743	-0.317664	0.304466	-1.21369	-1.83044	0.103501	-0.656298	0.909698	0.418815	2.03316	-1.08526	0.413612	-0.296263	0.552286	0.365326	1.38095	1.82511	-0.281158	0.0836155	0.309724	1.20481	0.527747	0.375042	-1.19526	0.557571	1.11724	-0.0342151	-0.949856	1.32412	0.162353	0.244045	-0.0342151	0.647147	-0.243875	0.749073	-1.08504	1.41654	-0.672528	-0.0342151	0.0577077	0.258529	-0.274809
P07948;S13-p	0.263754	0.32187	1.20938	-0.403094	-0.0181549	1.75133	0.310624	-0.3546	-0.551355	0.307308	-1.00712	-1.19334	-2.06698	-2.06663	-0.0456378	0.782743	-0.0447314	-0.377751	-0.898764	-0.275252	-0.0447314	-0.462984	1.96034	-0.0447314	1.72218	0.370992	0.556621	0.238594	-0.746269	-0.200233	0.963846	1.6476	1.40523	-0.361847	-0.668463	0.988464	0.220713	-0.160481	2.21257	0.727331	1.4053	0.562027	-0.542712	1.66258	1.13798	-1.11905	0.777729	0.484093	-0.0447314
P52564;S207-p	-2.40254	-0.736165	2.3404	-0.945207	-1.78419	-0.304222	-1.17674	1.24588	-0.257899	0.521402	1.79621	0.0430218	-2.15033	-0.213256	0.878027	0.285425	0.158794	-0.224902	0.217438	-1.19362	1.18819	-0.854171	-0.709606	1.25662	-0.548105	0.73699	-0.0253584	-0.0400179	0.877612	0.554509	-0.311786	-1.00051	-0.0830909	-0.967388	-2.01938	-0.26308	-1.39731	0.412435	0.336782	-0.331115	0.296531	-0.841147	0.538216	1.23593	-0.424668	-0.0253584	0.152587	0.858699	1.64051
Q9Y2U5;S239-p	-0.102095	1.3534	0.0207084	-0.0192537	-0.93822	0.310052	0.0176658	-1.43103	2.03669	0.0207084	-0.00235184	-1.42524	1.688	0.202778	-0.446772	0.650435	-0.204941	-1.26997	0.0207084	0.0207084	-0.367333	-1.19547	0.439287	0.445312	1.44342	0.273789	0.0180781	1.93582	0.718272	1.80961	0.253529	0.0207084	0.449539	1.14443	-0.480849	-1.12006	1.19679	-0.246107	-0.814253	-1.98385	0.347158	1.4288	-0.463054	-0.263995	-0.175892	0.472773	1.07659	-0.082666	-0.106771
Q99683;S1033-p	0.954487	-0.271628	-1.5007	-0.0664306	0.774033	0.414259	1.98031	0.154531	-1.38965	0.0519994	1.08655	-0.246767	-0.139667	-0.497099	0.0519994	0.14733	-0.549147	-0.106393	-0.0110587	0.696523	-1.26342	-0.0928419	0.0519994	-0.083678	1.18782	0.82685	1.21823	0.897353	0.292748	-0.692558	0.874755	0.0519994	0.440816	-0.342138	0.0392092	-0.967853	0.637384	0.607049	0.829855	-0.118492	1.40064	1.26205	-1.76221	-0.622043	0.0519994	0.0519994	0.894333	-0.431689	-0.34692
Q13177;S58-p	-0.16857	1.10687	1.99398	-0.447364	-0.229452	-2.47887	1.2351	-0.824497	-0.32471	1.92397	-0.391813	-0.797033	-1.51011	-1.38175	0.850836	0.0644841	0.156923	0.743788	0.429331	-1.30379	0.117473	-0.253707	-0.421588	0.69842	-1.93954	1.92259	-0.857968	1.48511	-0.988326	-0.199097	-0.168349	-0.555234	0.159315	-0.070519	0.365131	1.90281	-0.820866	0.930309	-1.13042	-0.718874	-1.09828	0.78695	-0.574226	1.97165	0.535652	0.244204	-0.515221	0.947888	-0.145531
Q13177;S141-p	0.116941	0.0826316	2.00698	0.372013	0.447076	1.41263	-0.297423	1.96155	-0.296146	0.0826316	-0.730212	-0.146631	0.380841	-1.74755	0.511544	-0.259243	1.64396	-0.370871	0.202538	0.101652	1.18384	1.5819	-0.343226	-0.492514	0.496138	-0.045389	0.0826316	1.79109	0.270205	-1.00176	1.61471	0.685289	1.74957	-0.110829	0.704327	1.49502	1.03752	-0.863839	-0.0152297	0.553385	1.43206	-0.39578	0.682504	2.27037	0.146292	-0.144485	-0.342744	0.406801	0.414005
Q16513;S583-p	-0.45866	-0.388204	0.793902	0.00136426	0.0426657	-0.0899847	-0.673315	-0.466591	-1.43142	0.0920954	-1.02433	-0.0509968	-1.74661	0.098673	1.46181	0.171808	0.00136426	-0.700101	-0.231141	0.00136426	0.00136426	-1.20684	0.114848	-1.1513	0.456678	-0.263609	0.610186	0.0542544	-0.76961	-0.335634	0.487774	1.46951	-0.680871	0.297275	0.724648	-0.156343	1.60006	1.03909	1.40959	-0.0796209	-0.789078	0.00136426	-0.957624	1.53318	0.655583	0.00136426	-0.74482	-1.11475	1.21081
O43353;S531-p	1.83034	-0.99268	0.75005	-0.493023	0.136482	-1.0062	0.607644	0.294498	0.200739	1.21562	0.00153265	1.02805	0.136482	0.69586	-0.33481	0.196392	-1.57255	0.192087	-0.973192	-0.431247	2.16264	0.56512	0.842876	1.01079	0.61508	1.08144	0.334409	0.227909	-0.460504	0.335697	1.48786	-1.41336	-0.647878	-0.608742	0.0550108	0.243402	0.146735	0.162244	-0.0551841	0.136482	1.11287	1.09672	0.213484	0.567908	-0.569041	1.28793	1.87242	0.136482	0.538695
O43353;S529-p	1.40207	-1.25404	0.662744	-0.560236	0.0590938	-0.0276448	0.522641	0.09795	0.852374	1.12079	-1.14641	0.890306	0.0590938	0.51932	-0.40458	0.118036	-1.62231	-0.371968	-1.18447	0.159226	2.75961	0.480804	0.363929	1.71859	0.148842	1.43047	0.253822	0.149043	1.36254	0.169709	1.09671	-0.0430687	-0.595428	-0.674084	-0.0210602	0.0590938	0.069181	0.0590938	-0.129474	-0.449894	1.01398	1.00381	-0.0327029	0.45687	-0.635025	1.76182	1.76697	0.0590938	0.0952861
Q9H2G2;S779-p	-1.30549	1.11729	0.604274	-0.0727899	-0.196452	-0.0727899	0.0832812	-0.698295	0.0629092	-0.000650658	1.03498	1.06153	-0.687609	-0.742896	0.54313	0.595656	-0.459118	0.76413	1.30057	-0.936011	-1.89163	1.95503	-0.185778	-1.43396	-1.81192	-0.0742792	0.18898	1.08275	-0.401932	0.282016	-0.579496	0.724957	-0.0727899	-0.773227	0.29786	0.555664	-0.0727899	1.34068	-0.498594	-0.501268	-1.10006	-1.49429	0.579741	1.05555	-0.796565	0.293803	2.17531	1.89226	-0.518513
P12931;S17-p	-0.948106	0.943825	0.751786	-0.529262	-1.14708	-0.189134	-0.880474	-1.86455	-0.0532971	-0.0532971	-0.991734	-0.30962	-0.0532971	-1.93252	-0.230997	-0.695786	0.748025	-0.734123	0.530102	-2.46102	-0.96006	1.70415	1.8175	-0.647419	1.4892	0.0891934	-1.2736	0.978889	-1.22576	-0.0727955	0.36224	0.444564	-0.117359	0.000335279	0.647293	0.0588145	-0.208138	-1.80049	0.18944	-0.0532971	-0.5855	-0.171122	0.692825	1.44364	1.82501	-0.718412	0.511562	-0.353608	0.506705
O75962;S2455-p	1.68027	-0.57069	0.854597	2.61593	0.297787	0.429147	0.675054	-0.0994001	-0.614052	0.647138	1.07061	-1.70071	-0.0329708	1.44755	-0.921421	-0.417133	-0.0669987	0.862236	0.310505	-0.935618	2.17312	0.24525	1.98412	-0.863492	0.323285	-0.0814249	0.564869	-0.116125	0.108292	-1.40382	0.58882	0.00294036	1.06271	-0.249791	-1.6097	0.399605	-0.323243	-0.117188	-0.600081	0.030729	2.63684	1.96372	-0.298091	-0.038037	0.0586017	0.581501	-0.271067	-0.178788	0.999624
Q9Y4A5;S2077-p	-1.46774	0.754443	0.928163	-0.261393	-0.613508	-0.754905	-0.10394	0.388944	-1.40552	0.861127	1.68862	-1.29602	-0.970641	1.31366	0.371946	0.463359	-0.259496	0.546345	-1.71143	-2.10444	-0.188304	-1.57709	-2.19011	0.323255	0.895138	-0.0525717	1.09199	-0.395263	-0.300251	0.0768024	0.0768024	0.152332	0.910382	0.946336	-1.30965	-0.668047	-0.750905	0.0544917	0.301542	-0.322667	1.95636	0.770102	0.0768024	0.0768024	0.0768024	0.860952	-0.0486029	-1.30926	-1.4051
Q9Y4A5;S2075-p	-0.159046	0.95196	-0.104995	0.234622	-1.16614	-0.104995	-0.932293	0.34026	-0.647975	-0.0274718	0.073765	0.919969	-1.13356	-0.735908	0.874499	0.492862	-0.303033	1.09729	-0.350848	-0.424024	-0.886026	-1.79745	-1.07572	-0.175458	-2.0504	-1.65037	1.15211	-0.336551	-0.0751151	0.897932	-0.941942	-0.365074	1.33422	0.0781622	-1.40761	-0.228828	-0.848373	-0.484734	-0.170033	0.2271	2.49293	0.476826	-0.21716	-0.158376	-0.384629	-0.950577	-1.24669	-0.104995	-1.0189
Q2M2I8;S637-p	-0.634918	0.269734	1.64148	1.47068	-1.89115	-1.866	0.0307771	-0.856651	1.30906	0.675488	-0.338663	0.889984	-1.41135	-0.486901	0.521527	1.03661	0.0374319	0.989246	-0.174111	-0.318124	0.204538	0.0307771	-0.000799543	0.0646177	-2.39792	1.73227	-0.53399	1.71835	-0.635947	1.29802	0.0307771	0.663553	-0.413117	-0.503065	0.0307771	1.11309	-1.41286	1.03663	-2.74162	0.273369	-1.15451	0.342495	0.346907	0.4978	0.984073	-0.0956823	0.423251	0.0944198	1.55313
Q2M2I8;T620-p	0.0071492	-0.966751	1.46805	1.06067	-1.08428	-0.477872	-0.137683	1.03529	0.0071492	0.914468	-1.3758	0.831117	-2.21896	-2.65802	0.190505	-0.74232	0.941101	0.455958	-0.32168	0.69602	0.94896	-0.810621	-0.449894	0.0636846	0.0071492	0.817153	0.959863	-0.0742958	-0.491529	1.57608	1.63021	0.258127	0.517111	0.12744	-0.150546	-0.613953	0.374748	-0.00733362	-0.535459	-0.24887	-1.69762	-0.262977	1.07077	1.18818	1.32925	0.411036	0.0071492	-0.497703	1.27558
Q2M2I8;T653-p	0.00561638	-0.270805	1.8019	0.264731	-0.0669826	-1.82953	-0.849661	0.0208603	1.81978	0.488476	0.0970179	0.729765	0.00561638	-0.294293	0.233986	-0.259908	0.00561638	-0.760239	-0.678175	0.778491	-0.610001	-0.480303	0.219938	0.476408	0.00561638	1.06736	1.8194	2.24693	1.01461	1.43405	0.00561638	0.083319	-1.11216	0.59208	-0.825805	-0.227047	-0.846179	1.0872	0.30458	0.172873	1.93727	1.22948	0.666564	-0.134804	-0.410337	0.322365	-0.191081	-1.00449	0.314505
Q2M2I8;S624-p	0.10021	-1.27142	1.47508	1.0671	-0.805699	-0.481949	0.0120532	0.888027	-0.213938	1.08059	-1.98575	-0.0502464	-2.21729	-2.55452	0.556289	-0.0889455	0.935467	0.461513	-0.717938	0.701923	0.759661	-0.806903	0.259054	0.557901	0.0120532	0.517808	0.966148	-0.06951	-0.524982	1.58326	0.812487	0.156564	0.522754	0.388272	0.367456	0.339479	1.03408	0.0120532	-0.486882	-0.709705	-1.81936	-0.258465	0.640295	0.713573	1.33607	0.00201671	0.0120532	-0.493531	1.28232
O96013;S474-p	0.727038	-0.0297576	-1.15795	-0.209749	-1.08836	-0.0297576	-1.91435	1.70177	-0.820696	-0.0297576	-1.30307	0.317936	0.841764	-0.0958475	0.0804452	-0.0297576	0.238089	-1.08052	-0.292264	-0.0802855	0.683355	2.0329	0.388115	-0.818953	-0.467877	-0.426259	-0.220175	-0.0297576	0.297686	0.264172	-0.712692	-0.0710666	-2.53384	-0.949424	0.590457	-1.42918	0.547197	-0.950972	-0.669835	-0.107895	2.60825	-0.202755	-0.737942	-1.72486	0.743934	0.140682	0.731957	-0.0297576	0.499131
P61978;S216-p	1.24997	0.500556	1.24204	2.31825	1.42984	0.485533	-0.00339189	1.8631	1.50508	1.82056	0.765198	2.21604	1.7621	2.10982	1.90651	-0.00339189	0.432114	1.28264	0.662188	1.35718	0.511774	2.17513	1.34061	0.551863	1.14432	-1.04019	-0.242182	0.424896	0.607439	0.620115	0.0698047	-0.00339189	-1.57222	-1.1894	-0.977542	-0.00339189	-0.272042	-0.292537	-1.21584	-1.01877	1.24215	0.549872	-0.844282	0.313856	-0.27159	-1.23061	-0.00339189	0.849716	-1.40748
O96013;S104-p	1.78943	-0.110794	-0.0439581	0.0650691	-0.0439581	-0.0439581	0.073469	1.54623	0.708825	-1.40374	-0.450278	-0.00255577	-0.411789	0.80833	-0.356424	-0.0409003	-1.20574	-0.98998	-0.0439581	0.209287	-0.0695547	2.71791	0.0337943	-0.14331	0.799397	-0.153329	0.600631	-0.607794	-0.34149	0.2932	-2.79818	-1.57372	-0.336721	-1.42072	-0.12041	-1.39313	0.0815971	-1.25265	-0.419286	0.83891	0.704243	-0.370163	-1.37388	-0.108938	0.172916	1.45633	0.356708	0.0151223	-1.85398
Q96RR4;S511-p	-0.233655	-0.942005	0.539604	-0.606807	1.11333	-0.431236	-0.0560762	0.00419446	0.545339	-0.289934	-1.02766	1.85363	0.957824	-1.07242	0.199776	-0.13234	0.31141	0.00419446	0.964947	0.329696	-1.63031	-0.873438	-0.884341	-0.110603	0.217826	1.9084	1.97203	-0.255701	-0.910743	0.0543866	-0.320665	-1.10635	0.812668	1.70259	0.0193391	-0.0855066	1.17351	0.831792	0.295804	0.906666	1.87238	-0.0146108	0.00419446	1.17122	-0.476544	-0.736299	0.00419446	0.193575	-1.24872
Q86YV5;S696-p	0.16118	-1.11551	0.790063	-0.0116238	-0.580849	0.00812855	0.320824	-0.512526	1.70748	0.301091	0.00833666	1.21645	-0.482947	0.103008	0.749966	0.656326	0.163251	-0.231281	-0.0655053	0.505588	0.721783	0.464408	0.292406	1.43389	-0.650559	1.12419	1.70704	1.85606	0.00833666	-0.169838	0.430922	-1.02942	0.00833666	0.00833666	-1.3481	0.779038	-1.30161	0.0193503	-0.0968574	0.0504769	0.990356	1.25486	-0.0523807	0.38591	-0.652212	-0.488621	-0.529613	0.0102097	-0.38413
Q8TEA7;S890-p	-0.540826	-0.453158	0.514943	-2.46501	0.126721	1.12678	-0.104535	-0.229637	0.126721	-0.922925	-0.733667	-1.72493	-0.0970435	-0.287119	-0.016894	0.160207	0.62762	-1.20204	-1.18015	0.126721	-1.3949	-1.09828	0.908623	-0.478859	-0.0653057	1.99974	1.06783	0.126721	-0.728411	-0.21243	0.343775	1.70593	0.227551	0.794471	-1.80486	0.963425	2.2665	1.33368	0.326566	-2.45992	0.533461	0.608914	1.1912	0.0954856	-0.202121	-0.201916	0.719751	0.483831	-0.0116783
O43318;S439-p	0.508127	-1.56625	0.152736	0.385332	1.02076	0.13837	-0.580524	-1.04401	0.623574	-0.296338	0.721194	0.18787	-0.00916056	-0.452025	0.0435433	-0.223545	1.04304	-0.00916056	1.92077	1.38581	-0.49277	-0.443217	-0.667284	-0.377335	1.55436	-0.913288	0.868434	1.12632	1.09251	1.26757	-0.905887	1.03882	0.0890002	1.54219	0.804672	-0.00916056	-0.0479023	0.329559	0.237759	0.51704	0.0674228	1.26023	1.65027	-0.00916056	0.138347	0.00826598	-0.528789	0.470615	-1.69357
Q5S007;S935-p	0.0631162	-0.34034	0.666131	-0.247855	-0.691221	-0.350815	0.116048	-0.436693	-0.726611	-0.147838	-0.28825	-0.88047	0.647959	-0.147838	-0.306533	1.14481	-0.173946	-0.7224	0.513271	0.0235593	-0.0645505	-1.76668	1.28452	-1.17413	1.42213	-0.147838	0.151673	0.600184	1.13416	0.044085	0.193935	0.88755	-0.147838	0.571213	-0.0336179	1.47756	1.47106	1.18145	0.508628	-0.138811	-0.459702	-0.42888	0.564351	1.65822	0.424231	1.06433	0.97728	0.216529	1.50052
Q13557;T287-p	-0.42143	2.43747	-0.871249	-2.15399	-0.330409	-0.474783	-0.275187	-0.494885	-0.15648	-0.364273	0.0557945	-1.50232	0.134833	-0.880123	-0.448442	-0.728453	-0.107074	-1.31945	-0.975203	-0.488151	2.22309	-0.107074	-0.264032	0.249585	-1.26485	0.10465	-0.391372	-0.107074	-0.111802	-0.107074	0.406214	-1.5696	-1.34318	0.156161	0.579246	-1.13811	-0.180325	0.0436118	2.4889	-0.107074	-2.0132	-0.287027	-0.107074	-0.407131	-0.892561	0.725719	0.369818	-0.675972	0.711364
Q13557;S330-p	-0.858159	1.26017	-0.172552	-1.40869	-1.22496	-1.57135	0.284163	-1.53635	-1.13831	-1.40538	-1.5261	-1.79435	1.44982	-2.46211	-0.983643	0.987307	-0.0357983	0.106081	-1.56245	-1.00162	0.613925	-0.857866	1.55395	0.283059	-0.519541	-0.533656	-0.023522	-0.270589	-1.28932	-0.0357983	-0.0357983	-1.20752	-0.183118	-0.240916	-0.0357983	0.564806	-0.323355	0.125091	0.264162	-0.036737	-1.69082	-0.0357983	0.482146	-0.295357	-0.437097	0.157033	0.222625	-0.993225	1.67832
O60885;S601-p	0.0129866	-1.33336	1.25455	-0.507946	0.0129866	-0.0590996	-0.401221	-0.54934	0.510183	0.951617	1.272	-0.603589	-0.710543	-0.714405	0.274567	0.0129866	0.526974	0.838729	0.0129866	0.0747893	1.82255	2.39466	0.0129866	-0.28972	0.900149	1.32369	0.699212	0.323551	0.0129866	0.0129866	1.51791	0.0129866	0.0129866	-0.359598	0.297073	0.0129866	0.664988	-0.588487	0.485715	0.980142	-0.39238	0.337161	1.82172	1.32888	-0.247349	-0.404793	0.671593	0.472965	-2.17227
O60885;S1117-p	-0.216968	0.343096	-0.243231	-0.883458	-0.60504	-0.735372	0.565639	-0.448797	-1.98363	0.42398	0.291638	-0.721333	-0.223965	1.22881	0.0344464	0.906888	-0.978187	-0.150993	0.0487091	-0.360205	0.943062	1.92944	0.0344464	0.72686	-1.8416	-1.73705	0.0344464	-0.0440305	-1.3496	0.182009	-0.481542	0.0344464	0.316521	0.122693	1.03435	0.39319	-0.350866	0.0358604	0.649175	-0.553323	0.191195	-0.502271	-0.797919	0.199349	1.30418	0.0344464	-1.17545	2.03251	2.20896
P49321;S726-p	1.35773	-0.0722769	1.41081	1.82511	1.78406	-0.0414095	-0.720202	2.57829	0.632798	0.736065	1.70316	1.13704	0.531355	2.49637	0.926583	0.786298	1.20829	1.60666	1.12083	0.521087	1.13473	1.97756	2.00408	0.527924	0.953647	-0.0107976	-0.0425142	0.377268	1.14733	0.144767	-0.251201	-0.14569	-0.927434	-1.32405	-0.440385	-0.251805	-0.277014	0.351664	-0.0683819	-0.0414095	-0.0414095	0.556641	-0.498659	-0.82905	-0.377733	0.400866	-0.311315	-0.0414095	-0.0414095
Q12906;S382-p	2.03165	-0.0296694	1.32897	2.4175	1.78676	0.694265	0.476543	1.8441	0.146109	1.26906	1.8658	2.30164	0.862974	2.35646	1.01239	-0.0296694	-0.228398	0.608736	0.344007	1.73861	0.981053	0.845419	2.39635	0.400153	1.90555	-0.0586605	0.303573	0.719581	-0.0296694	-0.477212	0.00163925	-0.711167	-1.66395	-1.22108	-0.951846	-0.0666581	-0.332156	-0.533306	-0.251044	-0.511173	0.520626	0.585766	-0.769981	-0.519192	-0.243411	0.840391	-0.0296694	-0.0296694	-1.45572
Q15019;S218-p	-0.160282	0.372358	-1.61905	0.215951	-0.153803	-1.11083	-0.00731948	-0.00731948	0.305155	-1.23847	-0.00731948	0.175005	-1.1974	-1.13877	0.129156	-1.03188	-0.438892	0.747893	1.5506	0.555321	-0.626158	-0.19286	-0.773026	-0.177666	0.789074	1.10457	2.18749	0.895409	1.96085	0.420235	-0.00731948	0.220694	0.594198	0.656781	0.116075	-0.826018	1.35252	-1.66713	-0.277185	-0.229668	0.42306	0.495783	2.81037	-0.00731948	-0.0785545	-0.0272026	1.03193	2.13642	-0.807716
Q8NE71;S228-p	-1.21804	-0.0160974	0.966737	1.36138	1.3235	0.151875	-0.875308	0.681868	-0.693608	-0.0160974	0.58194	-0.0160974	-0.0160974	2.07366	0.281606	-0.0160974	0.0924405	-1.02907	-1.38341	0.189358	-0.474249	1.07516	0.214051	0.441722	0.600267	0.291912	0.212464	-0.649152	2.28414	-0.0160974	1.25507	-0.0160974	-0.100572	-0.0720687	-1.11718	0.344425	-0.677605	-0.113644	0.35698	-0.72793	-0.0160974	1.12185	-0.626105	2.26706	-0.114006	-0.57259	-2.37256	-0.655649	-0.668668
Q9UKV3;S710-p	-1.31775	-0.373141	1.51678	-1.85871	-0.0959537	-0.133649	-1.36998	0.216513	-1.24214	0.0684541	1.03316	-0.971449	0.431719	-1.36634	0.364477	0.830716	0.197473	0.861793	-1.7992	-0.274294	0.68467	0.0684541	0.785373	-0.216825	1.40308	0.251414	0.550503	-0.5621	1.64647	1.63815	1.07928	-0.288942	0.0684541	-0.673483	-0.0096281	0.0141875	-1.3189	0.0684541	0.390097	0.425688	0.0684541	0.0684541	1.04422	0.966647	-0.69517	-0.759633	-0.969944	0.0684541	-1.05963
O75909;S329-p	0.622273	0.411134	1.07162	1.41791	2.00467	-0.199424	0.0683532	1.80685	-0.0830549	1.63207	1.56632	0.591768	0.977983	1.89643	0.236184	0.153117	0.323604	1.04572	0.1564	0.926943	1.65647	0.881018	1.73488	0.393478	1.36677	-2.02145	-0.172	0.323803	0.51314	0.0494445	0.238077	0.0683532	0.603617	-0.792501	-1.28525	-0.465449	0.0357013	-0.127847	0.124751	-0.158954	0.182706	1.85416	-0.909228	0.0372773	-0.55565	0.309825	-0.690845	0.0814144	-1.83439
P60709;S239-p	1.40767	0.349893	-1.32493	-1.06992	-0.667181	0.346668	0.412792	-0.855879	-0.180563	-2.01875	-1.84042	-0.585988	-0.523646	-1.09381	-0.0113738	-0.0280331	-0.0113738	0.568879	-0.0199364	-0.381686	-2.54668	0.402846	-0.0113738	-0.856625	1.65672	-0.191803	0.75607	-0.0113738	1.80478	0.201983	1.53369	0.483456	1.04726	0.0654601	0.77806	0.245542	1.12363	0.557207	-0.300282	-1.4634	2.11985	-0.0462777	0.178985	-0.428373	-0.0980609	0.450281	0.0988468	1.11515	-0.75213
Q9UEY8;S677-p	-0.830305	0.727087	0.597079	1.16028	0.752583	0.0182268	-0.204502	-0.889176	0.719304	-0.00811828	0.287192	-2.06317	-2.50724	-1.99058	-1.02637	-0.433109	0.240508	-0.802324	-0.618486	1.292	-0.332801	2.608	-1.93643	-0.401123	1.03729	0.148606	0.599023	0.443801	0.873367	0.653762	0.986169	-0.00811828	-0.00811828	-0.123779	0.694531	1.17718	2.51578	-0.40665	-0.562155	-0.925668	0.955854	1.92193	-1.04594	1.22272	-0.117734	0.725323	-0.00811828	-0.998094	1.02884
Q09666;S5752-p	-2.0477	-0.0483656	1.30052	-1.29295	0.385747	-0.584654	0.0582501	-0.135909	-0.129666	-0.917252	-1.34465	-0.422222	-0.277933	-2.27043	-1.29659	0.0471526	-0.215954	0.0471526	0.0471526	0.303667	0.0471526	-0.0671903	-0.457149	-0.483986	0.939362	-0.993625	0.357535	0.0471526	2.01577	-0.297791	1.78888	1.54705	1.12942	1.12114	0.792863	1.19372	1.90898	0.91203	0.0471526	0.0471526	-0.15041	-0.293469	0.767936	0.0471526	0.347374	0.333197	0.730025	-0.322202	-0.499351
Q09666;S5830-p	2.48254	0.0322288	1.12869	-1.31191	-0.209224	-1.2073	1.83628	-0.26522	0.0322288	-0.125253	-1.70147	-1.53812	0.81167	-2.23012	0.0322288	0.408825	0.106107	1.09977	-0.821461	-0.147822	0.257502	0.146713	0.266664	0.791409	-1.80144	-0.41337	0.110506	0.586586	-0.908057	0.00107064	0.0322288	-0.123763	0.0322288	0.558623	0.606109	0.644684	0.0322288	1.83932	-1.37907	-0.157334	0.907786	0.0322288	0.616518	-0.602392	-0.726647	-0.0849258	0.0322288	1.69576	-1.00161
Q09666;S5731-p	-0.452157	1.22081	0.235523	1.19866	0.95282	0.703781	0.621089	-1.15155	-0.2802	-1.17651	-1.17362	-1.67454	-0.917211	-2.81012	-0.609841	-0.302287	0.107106	0.107106	0.320302	0.107106	-1.19854	-1.52031	-0.139836	1.02762	0.320682	0.107106	1.0025	0.107106	-1.10185	-0.467659	2.17333	0.107106	1.04486	1.42801	0.5664	1.06987	2.04034	0.527921	0.765318	0.107106	0.786437	-0.111266	0.293541	0.107106	0.979362	-1.02942	0.756781	1.23016	-0.776875
Q09666;S5841-p	0.0627937	0.405776	0.674754	-1.49706	0.350389	0.393064	0.211986	-1.3368	-1.32548	-1.12803	-0.867721	-1.25036	0.03573	-2.84386	-0.142325	0.0300309	0.00790829	0.354283	-1.04795	1.03659	-1.10209	-1.00829	-0.14902	-0.316701	-0.0117565	-0.745856	0.18963	-0.155644	-0.868447	-0.165381	1.17064	0.297003	1.22239	0.575672	1.46791	1.59084	2.28333	0.0627937	0.363159	0.303569	0.734739	-0.439914	0.818513	0.0627937	0.918703	0.0627937	0.325185	1.00517	-0.15021
Q09666;S5448-p	-1.63106	0.0279453	1.10179	-0.949393	0.0279453	0.0279453	1.15881	-0.761279	-0.633054	-0.96056	-1.29843	-1.31969	0.223132	-2.54528	0.00914075	0.854423	0.00414902	0.0279453	-1.36356	-1.11784	-0.891954	-1.85863	-0.83673	-0.0340449	-0.890174	-0.292714	0.457372	0.525038	-0.959395	1.36708	0.627492	1.15739	1.37363	1.62585	1.26637	1.02621	2.0055	0.982251	-0.17668	0.139962	0.241215	-0.455045	0.975647	0.474405	0.0279453	0.0279453	0.433174	0.40998	-0.55669
Q09666;S819-p	-0.0719516	0.0618972	0.446976	-2.13967	-0.540117	-1.12916	1.37913	0.0618972	0.109585	-1.49262	-1.20459	-2.15639	-0.38144	-1.11818	1.72751	2.17118	0.0988334	-1.22577	-1.31029	-0.594484	0.412205	0.0618972	0.656878	0.0153264	-1.26857	-0.175706	0.0618972	0.539627	-0.291177	0.907319	0.168804	-1.26786	-1.53198	0.0618972	0.0618972	0.0618972	-0.428755	2.16857	-0.00685381	0.0618972	-0.0724333	0.0618972	0.768835	0.756095	0.248133	0.132009	0.352465	0.756915	0.0618972
Q09666;S511-p	1.275	0.491731	-0.388601	-0.510312	0.029909	0.329774	0.980802	0.0209429	0.029909	-1.32008	-1.47	-0.944078	-0.848294	-2.12912	-0.678002	0.029909	-1.12237	0.654328	-0.65957	-0.503546	-0.22849	-0.454665	-1.12978	0.618903	-1.20087	-1.22442	0.440255	0.029909	-0.526356	0.178334	1.05282	0.576023	1.01769	0.0910318	2.10459	0.75495	0.231852	2.18498	0.0983866	0.223624	1.39403	-1.45972	0.823314	-0.391637	1.56795	0.029909	0.0781933	2.36538	-0.797288
Q09666;S210-p	-0.0715798	-1.02942	-1.51736	0.897702	-0.151333	-0.525767	1.23285	-0.594105	0.389912	-1.20276	-1.41371	-1.48813	-0.0715798	-1.58472	-1.33306	-0.471559	-0.242845	-0.219804	-0.921019	-1.65349	-1.76783	-0.738779	-1.33071	-0.301066	0.0309258	1.30829	-1.0815	0.940335	1.66374	-0.298734	-0.288589	-0.0197548	0.121609	1.0665	1.04244	0.799507	1.82794	0.350308	0.0979046	-0.78962	-1.27483	0.195095	1.77226	-0.619517	0.715299	-0.14253	1.81151	0.571198	-1.52493
Q09666;S5400-p	2.25131	-0.0136464	0.0290799	-1.57301	-0.594799	-0.809596	-0.0136464	0.137056	-0.0357303	-1.45562	-0.979033	-0.496461	0.844368	-2.39837	-0.11509	-0.0136464	-0.157869	1.19283	-0.314092	-1.02629	0.879585	-1.71977	-0.365633	-0.0136464	-2.30918	-0.534986	0.756194	0.377209	-0.637464	-0.0136464	-0.830992	-0.314341	0.64408	0.24752	1.06829	1.10645	0.21451	1.96191	-0.601445	-0.00121625	0.614295	-0.73941	-0.0136464	0.279235	-0.627504	0.651117	0.369653	0.709702	-0.0136464
P02765;S138-p	-1.08009	0.928605	0.0259714	0.398193	0.448417	1.28886	0.363641	0.0463008	-0.505112	-0.946349	0.338513	-1.19411	-1.43431	1.01246	0.114346	-1.22883	0.0463008	-0.112721	0.440034	0.380404	-1.60082	0.772296	-1.63622	-0.133695	0.155277	0.203035	1.20286	0.264369	0.350233	0.0463008	-1.22017	0.0981182	0.0463008	0.334842	1.05754	-1.41222	1.89222	-0.455872	-0.189408	0.0463008	0.28481	0.0325863	0.397511	1.93959	0.0463008	-1.30127	-0.172697	1.07338	-0.9495
Q9H1A4;S688-p	1.62773	0.597116	-1.26448	1.20903	0.425782	1.78927	0.928803	1.61566	-0.611101	1.34166	-0.695575	0.709975	-0.902402	0.285913	0.345067	-0.457891	-1.53298	-1.55497	0.0197982	0.799875	-0.879246	0.267248	1.53196	0.408626	-0.19793	-1.09087	-0.631784	-0.547269	0.643286	-0.223432	-2.03229	1.03876	-0.719324	-0.395169	-0.133287	-0.545802	0.459273	0.43191	1.41466	-0.21886	2.1082	0.0197982	-0.913702	0.0197982	0.383554	0.608621	-0.472487	-0.587333	0.744021
O00203;S276-p	-0.0797542	0.326053	0.497266	0.321992	2.03568	1.17107	0.649283	0.127054	-0.243774	0.793161	-0.795924	-1.26235	-0.203848	-2.48459	-0.172274	0.127054	0.127054	-1.31833	-1.21346	1.45799	-0.128341	-0.450943	0.617839	1.25455	2.10319	0.9933	-0.143147	0.167776	0.127054	0.0469601	0.681913	0.167899	0.127054	-0.184981	-0.575917	0.127054	-0.204786	-1.98815	0.69266	-0.0873968	0.157524	0.148138	-0.441761	0.127054	0.127054	0.395271	-0.755322	0.21679	-0.30123
P53367;S39-p	-1.63191	-1.42495	0.54708	-1.49933	-0.42799	-0.897418	-0.135499	-0.246754	1.19209	0.103886	1.38812	0.676451	-0.0831698	-0.282199	0.100981	0.597982	0.0760693	-0.150233	0.473537	-0.792423	1.43146	-0.032222	0.873371	0.0760693	-1.23418	0.203226	-0.715487	0.145746	0.0760693	0.757403	-1.76351	-0.54559	-1.18441	0.134649	-0.709991	-0.178854	-0.357641	0.0760693	-0.636302	0.0760693	-1.45519	0.1187	0.239979	-1.57862	-1.063	1.2109	0.166228	0.0983107	-0.168941
Q13428;S1378-p	1.53319	-0.0505091	0.895106	2.06389	1.82998	0.776032	1.4682	2.07478	-0.0505091	0.509183	1.43654	1.32259	1.09474	2.23583	0.31967	0.12698	-0.0505091	0.0683029	1.41005	1.40144	1.06132	-0.456974	2.46375	1.33779	2.03416	-0.693601	1.15052	0.929147	0.970624	0.105078	-0.180418	0.0676183	0.363228	-0.553231	-0.307678	-0.246868	0.0098462	-0.114091	0.0549767	-0.0505091	1.57721	2.209	-0.030343	-0.405923	-0.263144	0.350603	-0.0505091	-0.0505091	-0.532402
Q15052;S640-p	0.479933	-0.946024	1.84259	0.561583	0.358422	0.0902724	0.329843	-0.237612	-1.23249	-0.0671111	-0.883412	-0.982265	0.0640725	-2.03327	0.0902724	0.0902724	0.560768	0.0902724	-0.554012	0.601617	0.599005	-0.828072	0.39336	-0.0309337	1.85964	0.562944	0.683648	1.23018	-1.06232	0.615845	2.24448	1.72902	1.38887	0.0902724	0.326374	1.58349	0.516346	1.50912	0.846021	0.875815	1.10011	1.65819	0.373898	0.220489	-0.417333	0.0902724	1.11477	-0.120185	-0.398427
Q14155;S518-p	-0.200804	0.316428	-0.636483	1.48433	0.405807	1.26572	-0.378848	-0.429614	1.01061	0.112927	-1.39338	-1.22509	-0.121699	0.222143	-0.0309135	-0.151312	1.01117	-0.540611	0.452224	1.11611	0.112927	-0.906924	-0.799783	-0.285618	1.36967	1.66175	0.97923	1.20077	1.64021	0.380442	2.1794	0.0574926	0.112927	-0.0632322	0.23159	-0.604942	1.69997	0.154651	0.645718	1.05751	0.144518	0.655543	0.768299	0.957476	-0.684445	0.0816879	0.112927	0.112927	-0.879545
P46100;S84-p	-0.404695	0.0804918	0.129984	-0.738981	0.613457	-1.1338	0.255467	0.0342952	-0.22815	-0.0856936	1.7571	-0.536439	1.2787	0.255907	0.372277	1.20458	-2.0607	1.42238	-1.22892	-1.40109	0.965532	-0.866601	1.85681	-0.17091	-0.811228	-0.269049	-0.084946	-0.633932	-0.754254	1.44444	-0.12484	-2.05347	-0.0958436	-0.024575	-0.024575	-0.783075	-0.489726	-0.273218	-0.024575	0.984139	-0.452155	0.721597	-1.30561	-0.074918	0.183496	-0.230258	-1.64669	-0.0350304	-0.0403302
Q8WWM7;S594-p	2.73008	-0.0529993	-0.557756	2.45135	0.574006	-0.0887907	-0.0887907	1.14378	-1.07877	-0.707694	0.229395	0.060755	-0.0212572	1.67737	-0.0887907	-1.82541	1.37508	-0.965571	-1.21523	-0.551797	2.18536	1.17004	2.5125	1.14446	-1.12928	-0.449627	0.246953	0.0960804	2.22966	-0.318336	-0.728327	-0.642896	-0.814633	-1.02321	-1.5543	-0.890877	0.186336	-0.0202047	-0.372828	-0.0327434	-1.21299	0.0967909	-0.646029	-0.865769	-0.557589	-0.165918	-0.502457	-0.0887907	1.343
Q92934;S118-p	-1.19081	-0.434211	-1.07644	-1.42664	0.271591	-0.443025	-0.893865	-0.21728	-0.0644508	-0.0644508	1.37618	-1.71006	2.10546	-1.87386	-0.621052	-0.0644508	0.0719376	-0.10664	-1.7819	-0.126548	0.402064	-0.794282	1.01223	-0.498533	0.147034	0.564364	0.482888	-0.453982	-0.295622	1.47089	-0.564468	0.340702	-0.18923	0.577171	0.130007	-0.0810687	-0.964945	-0.243546	1.04814	0.628211	-0.613275	0.827116	-1.18299	-0.96617	-0.0644508	-0.640766	-0.783806	-1.24368	0.272213
Q13428;S906-p	1.45721	0.611283	2.01394	2.13966	1.58374	-0.109251	1.95497	1.74313	-0.589972	-0.0948407	1.34439	1.56398	0.929666	2.49874	0.461857	0.788956	0.120371	0.394708	0.321104	1.01882	1.27926	1.46914	1.78929	0.204481	1.07678	-0.0948407	0.330549	0.0571331	0.0714809	-0.397545	-0.121499	-0.961971	-0.0948407	-1.09765	-0.633291	-0.26835	-0.854355	-0.0948407	-0.0948407	0.134434	1.36907	0.625356	-0.607647	-1.75186	-0.608866	0.306913	-0.692338	0.223025	-2.04346
Q9BZZ5;S464-p	1.08741	0.243756	1.6859	1.76183	1.91416	0.793503	-0.413743	2.08835	0.101331	0.336986	2.05143	2.16038	0.697445	1.49963	0.413378	-0.10109	0.30284	1.39467	0.808819	1.0859	1.45623	1.56756	2.61458	0.362235	1.44844	-0.396196	-0.0139695	0.0349545	0.998779	-0.00922782	0.133882	-0.0139695	-0.328593	-1.0034	-1.17259	-0.0139695	-0.0139695	-0.285887	0.049818	-0.366056	1.1658	0.433854	-1.99765	0.596298	-0.806483	0.122321	0.0552373	-0.053553	-1.52488
P06748;S70-p	2.23354	0.264182	0.988472	1.98685	2.12071	1.04647	0.193264	1.496	0.0881348	1.57745	1.79454	2.28623	1.42789	2.53484	1.83153	-0.227294	0.142617	0.56078	0.928803	0.587844	-0.227294	2.46374	2.50653	0.162699	1.40974	-0.528329	-0.52666	-0.227294	0.862406	-0.674866	0.176364	-0.158888	-1.03562	-0.870294	-2.51236	-0.187166	-0.231458	-0.485808	-1.32879	0.578876	1.09439	0.64213	-0.551695	-0.227294	-1.49343	0.131108	-0.17489	-0.4724	-0.28943
O75909;S340-p	1.68304	-0.375259	0.722438	1.74044	1.41228	0.894927	-0.248993	0.954679	0.0667916	1.7973	1.25375	0.996552	0.673967	2.13238	0.271763	0.0667916	0.611731	1.12952	-0.248211	0.800502	0.688651	0.958879	1.60068	1.5749	0.66033	-0.581232	0.0667916	0.208733	0.873259	-0.415588	1.00506	-1.16629	0.809312	-1.30651	-1.29951	-0.314606	-0.0262124	-0.752218	0.167098	-0.253144	0.644666	1.25748	-1.85551	0.286301	-0.295119	0.504255	-1.14032	0.392568	-2.27903
P49736;S139-p	1.07363	-1.18686	1.37865	1.62939	1.78706	0.882365	0.24661	2.31331	1.11474	1.28371	1.73784	1.52184	1.81132	0.989897	1.39283	1.19205	-0.400256	2.53689	0.634186	0.512997	0.27058	2.25691	2.05963	0.310157	0.23859	-1.20509	-0.578101	-0.0624745	1.21451	-1.20527	-0.319141	-0.325776	-0.414243	-0.93534	-0.954117	0.0539432	-0.179251	-0.28097	-1.55671	-1.46483	0.079815	0.707283	-1.33266	-0.500197	-0.650147	-0.0624745	-0.0912846	0.436669	-0.472728
Q8IYB3;S450-p	0.862787	0.0107771	1.04754	1.93061	1.73011	0.0107771	-0.521025	1.32343	0.979177	0.0107771	1.78862	0.192972	0.224876	2.60108	0.0107771	0.36531	0.293272	1.84049	1.85969	1.64573	1.47088	2.01566	1.49764	0.601513	1.00099	0.395802	0.259419	-0.735957	1.69109	-0.244252	0.0107771	0.0982415	0.482458	-1.98646	-1.01601	-1.00106	-0.548799	-0.931582	0.311101	-0.119534	-0.594774	0.614168	-1.18009	-0.0429315	-1.27246	0.197521	-1.5325	0.0107771	-0.199993
Q8IYB3;S452-p	0.862787	0.0107771	1.04754	1.93061	1.73011	0.0107771	-0.521025	1.32343	0.979177	0.0107771	1.78862	0.192972	0.224876	2.60108	0.0107771	0.36531	0.293272	1.84049	1.85969	1.64573	1.47088	2.01566	1.49764	0.601513	1.00099	0.395802	0.259419	-0.735957	1.69109	-0.244252	0.0107771	0.0982415	0.482458	-1.98646	-1.01601	-1.00106	-0.548799	-0.931582	0.311101	-0.119534	-0.594774	0.614168	-1.18009	-0.0429315	-1.27246	0.197521	-1.5325	0.0107771	-0.199993
Q7Z7L8;S399-p	-1.59877	0.0556665	1.25475	0.0220748	-0.853987	0.271707	0.51496	-1.16318	0.0818421	-0.472539	-0.583755	-0.580466	1.1091	-1.81735	-0.335661	1.96485	0.0556665	0.679099	-0.46376	-0.468934	-1.99089	0.282689	-1.12812	-0.860295	0.974571	1.17945	0.12508	0.7009	1.53348	-0.479766	0.383777	-0.998699	0.423905	1.42109	1.05119	1.08838	0.718554	0.81905	-0.870781	0.364238	0.882329	-1.65325	0.454153	0.418355	0.0556665	0.0556665	0.0354714	0.0556665	1.70904
P23528;T25-p	1.72801	0.494588	1.3172	1.62602	1.41708	0.936426	0.0440706	1.10544	1.98333	2.14622	-0.216966	-0.0666077	-0.0100376	1.91301	-0.0666077	-0.0666077	0.379539	-0.282547	0.861415	1.40366	0.725193	2.2409	1.12351	0.739627	0.919765	-0.0666077	-0.16031	0.023144	1.14255	-0.0666077	0.208809	-0.683085	-0.0666077	-0.0666077	-0.449497	0.229557	-0.229726	-0.838	-0.145095	0.242066	-0.183765	0.57313	-1.21647	-0.30381	-0.797417	-0.941061	-0.609148	-0.1727	-0.531799
Q05682;S202-p	-2.07661	-0.588065	0.272157	0.475456	-0.0691811	-0.0691811	-0.455867	-1.14991	-0.523026	0.474672	1.09986	-1.4496	-1.13379	-0.275614	-0.43152	-0.123912	-0.366763	0.835294	-0.0691811	-0.0691811	-1.78717	-1.59843	-0.820025	-0.0691811	-0.000290981	-1.22215	0.158938	-0.569731	-0.0691811	-0.245199	0.264024	1.06391	2.28858	1.68207	1.06421	-0.554921	1.65649	1.3883	-0.0691811	0.238031	0.749679	-1.36696	1.77891	-0.0641088	-0.0691811	0.445812	-0.361126	-0.680842	1.4113
P27824;S583-p	-0.691652	2.36341	-1.03002	1.45941	-0.467322	1.08008	0.684743	-0.816839	0.14303	0.975176	1.11096	-1.27286	2.014	-0.33817	-1.51202	0.0221473	1.15064	-0.130261	-1.38455	-0.918815	-0.571835	-0.895952	1.54554	0.593652	0.601936	-1.32261	-1.11129	-0.449476	0.269903	0.367544	-0.723424	-0.0209962	0.0180719	-0.130261	-0.684635	-0.813601	-0.436524	-0.130261	0.704985	-1.12544	-1.15135	0.803722	-0.130261	-0.319108	-0.0267284	-0.455033	-0.947171	-0.206026	-0.0168759
P27824;S554-p	0.216525	2.03317	-0.679022	1.31886	0.559842	1.5074	0.484341	-0.169557	-0.0132811	-0.0132811	0.396195	-1.01302	1.42814	-2.27432	-0.446263	-0.0132811	1.45221	-1.24752	-1.62393	-1.21457	0.381508	-0.609621	1.28359	1.31951	0.632191	-0.552597	0.325973	0.0450341	-0.022523	-0.0132811	0.0460147	-0.131299	-0.940817	-0.253471	-1.03647	-0.214477	0.671701	-0.501755	0.312829	0.554957	-0.0132811	0.713268	-0.0132811	0.940968	-1.60226	-0.0803392	-0.0132811	0.373318	-0.0132811
P27824;S564-p	0.716988	2.14617	-0.379244	0.238848	0.123093	0.951396	0.029598	-0.810349	-0.693416	0.154053	-0.278778	-0.264667	-1.91449	-2.51188	-0.40057	-0.0429806	0.622984	-0.649499	-1.47188	-0.891463	0.0998081	0.029598	0.758812	0.2731	1.16439	0.319702	0.734234	-0.0261248	-0.515301	0.299452	0.871163	0.029598	0.00714212	0.0554603	-0.784471	0.029598	-0.234064	-0.446606	0.675625	0.198114	0.634354	0.881273	-0.297119	0.0163379	1.50537	-0.586309	0.223452	-0.953874	0.029598
Q9Y2V2;S30-p	-1.14715	-0.164112	-1.79943	1.24623	0.751537	-1.03964	-1.38004	0.295336	0.34205	-0.574016	0.644571	-1.40106	2.05343	0.293019	0.918984	-1.2304	0.0196975	1.13649	-1.797	0.552255	1.40142	-0.554745	1.08204	0.486711	1.0112	0.0196975	0.784421	-0.043999	0.46906	-1.27451	0.587348	-0.673616	0.0196975	-1.15132	-0.205671	0.0196975	-0.939786	0.0196975	-0.0923229	-0.719063	-1.76574	1.29505	0.620717	0.0196975	0.0196975	0.689914	0.408697	0.659905	-0.125199
Q03135;S37-p	-1.47677	0.817745	1.08958	-1.10235	-0.3464	0.80546	-0.192908	-0.691752	-0.66185	0.0866092	-0.681704	-0.277821	1.25247	-1.36904	-0.115811	-0.19959	-0.0873893	0.0355151	-0.0873893	0.0548464	-1.10883	-0.885897	-0.851602	-0.801877	1.63035	-0.0873893	-0.121545	0.440312	-0.769303	-1.00021	0.875577	0.748262	1.92145	0.569929	1.44028	0.402784	2.62401	1.35685	1.38328	0.366676	-0.0691839	0.0363008	-0.0873893	-0.240147	0.622869	-0.0189718	1.47134	-0.708607	0.777018
P16070;S706-p	1.24405	-0.651681	1.1605	-0.33147	0.386252	0.525296	-0.0394205	-1.56157	-1.28356	-0.15739	-0.921433	-1.18941	1.0072	-2.57461	-0.970885	0.169747	0.403843	-0.569272	-0.706546	0.351088	-0.494913	1.27169	-0.343029	0.138366	2.11933	-0.345316	0.514164	0.238672	-1.44514	-0.709595	1.38903	1.32187	0.908358	0.436151	0.3122	1.42339	0.621643	-0.0394205	1.16176	0.757551	0.166583	0.340727	0.383794	1.33892	-0.404168	-0.414459	1.31775	-0.574132	0.504067
P55287;S788-p	-0.0742523	-0.18624	-1.30727	-0.123582	-0.0897172	-1.19424	1.51761	-0.262343	-0.00609626	-1.1836	-1.40506	-0.494989	0.588486	-1.41633	0.130128	-0.252604	0.492798	-0.224074	-0.609099	0.457427	1.97208	-0.234988	-0.0369849	-0.0897172	0.454495	0.152004	1.31908	0.095654	0.00712971	-1.53211	0.866018	1.02512	-0.0897172	1.64494	-0.206041	1.15585	-0.324312	-0.0897172	2.46114	0.345796	-0.673133	0.214589	-0.147545	-0.550529	-0.0660481	-0.325001	-0.281306	0.561421	0.146405
P41208;S20-p	-0.0281747	-0.19958	-0.00863946	-0.00863946	1.61908	-1.57414	-0.799383	-0.681824	-0.841875	-0.331477	0.680803	-1.05832	0.179751	-0.00863946	-0.823191	-0.425279	0.620925	1.0517	-1.5675	-0.00863946	0.0064712	-0.494136	-0.00863946	-0.224957	0.285705	-0.00863946	1.15328	-0.399443	1.65492	0.150095	0.179563	1.95161	-0.38868	1.82505	1.85319	-0.500102	-0.765212	-0.745081	-0.00863946	-0.185056	0.691363	-1.03373	-0.00863946	-0.355098	0.341393	-1.03714	-2.0516	-0.310626	-1.75457
P23528;S3-p	-0.620139	2.07324	1.15155	-0.216583	-1.12948	-0.135313	0.499973	0.440691	1.59367	0.0777392	-0.988992	-0.1894	-0.150387	0.250591	-0.778746	0.294458	-0.135313	2.11741	0.104428	-0.965905	-0.876928	0.774783	-0.135313	1.86122	-0.135313	-0.201523	-0.135313	0.321746	-0.55039	1.08292	-0.135313	0.02836	0.233979	-0.908967	1.30042	0.602777	0.258538	1.0785	-0.419955	0.753081	-0.135313	-1.59549	-0.310505	0.831229	1.72066	-0.424386	1.50039	1.3347	-0.226861
P35606;S859-p	-0.583294	1.23371	-1.5624	-2.47165	-0.010731	1.8116	0.677364	0.119362	-1.07623	-1.78868	-1.23127	-1.46108	-0.660757	-0.969555	-0.0750233	-0.134093	-0.630702	-1.06336	-1.7547	-0.378598	0.167602	0.68559	0.93403	0.0223689	1.05042	0.861019	0.182296	-1.01395	0.216476	0.0915349	-0.0245579	-0.864678	-0.415319	-0.0785507	-0.437554	-1.10409	-1.02778	-1.12119	0.736188	0.244396	-0.294111	0.454063	-0.618225	-0.0785507	-0.741513	-0.222507	-0.0208795	-0.656341	0.800237
O60716;S349-p	-1.29664	1.69249	0.22936	-0.279403	1.4742	-0.639872	-1.05042	-1.02378	1.25919	-0.168976	-1.09881	-1.63459	0.0296383	-1.68126	-0.570454	0.0229702	0.244008	0.128394	-1.02101	0.0296383	0.0381412	-1.42684	-0.234005	-1.05429	0.906427	-0.019662	-0.574811	0.0330109	-1.72271	1.46258	0.372367	-0.923989	-0.17517	0.0296383	0.974696	-1.46672	1.95132	0.974062	0.492398	0.0296383	0.637384	-0.505046	-1.66214	0.170631	1.40148	-0.25408	1.48727	0.966385	-0.348244
Q92522;S31-p	0.709039	-0.103537	0.777597	1.12989	1.32717	1.19018	-0.0251677	1.79235	-0.83098	0.368629	1.71299	2.64491	1.11947	1.53121	1.69029	-0.193565	-0.103537	1.18327	0.464336	1.77726	0.483862	1.94054	2.49167	0.998217	1.2665	-0.897783	-0.155659	0.0878165	1.20893	0.164198	0.176371	-0.0126761	-0.949307	-1.96179	-1.20518	-0.182423	0.196796	-0.103537	-0.38987	-0.103537	1.14044	0.673928	-0.530198	1.33584	-0.103537	0.433651	0.0149949	-0.278756	-0.759013
Q9UJU6;T291-p	-1.92129	-0.92064	-0.0384574	-0.458352	1.33009	-0.347327	0.540148	-0.13424	-0.362394	-0.112448	-0.232667	0.868757	0.714179	-2.28594	0.328291	0.754295	-0.909955	1.03391	-0.488855	0.903221	2.40873	-0.142119	0.429176	0.0784482	-1.58916	0.477137	-0.0921087	-0.13424	-0.492335	0.345253	0.00436665	-0.899302	-0.13424	-0.543769	0.0616429	0.451443	-1.59175	0.461039	-0.683867	0.276959	-1.73687	0.590799	-0.482414	1.22975	-1.55342	0.357046	0.339153	0.249488	-1.02354
O60832;S494-p	-0.0141821	-0.363127	-0.0374007	-0.419304	-0.73239	1.08229	-0.724327	-1.48317	-0.437191	-0.0141821	-0.302031	0.104173	1.81378	1.77978	-0.709039	1.69437	0.512713	-1.24992	0.300602	-0.49936	0.395574	-0.433401	0.392672	0.0458454	1.19333	1.13502	0.355059	-0.709739	0.819375	1.13993	-0.0141821	-0.149281	-0.336315	0.455776	-0.425552	-1.16588	-1.5904	-0.0141821	0.454459	0.955302	-1.13982	0.0942656	0.611104	-0.112295	-0.14757	0.570763	-1.73788	-0.0141821	-1.51905
Q14195;S522-p	0.152948	-2.48291	-0.424156	0.729826	0.053026	-0.87454	2.44788	0.731659	0.177427	-0.350529	-1.27009	0.549153	1.17924	-0.286715	0.523099	-1.20337	0.568271	-1.32047	-0.998192	0.791245	2.16753	-1.52823	0.053026	0.0643563	-0.380426	0.749953	1.51704	1.28829	0.053026	0.053026	0.053026	0.053026	1.66688	0.306315	0.053026	0.940558	0.269589	-0.124462	0.053026	-1.72438	-0.0296411	1.86897	0.283928	0.053026	-0.0938983	0.216762	-1.14622	0.193292	1.32601
O00559;S36-p	0.448296	0.96628	-0.421301	0.0170517	0.261117	-0.0582111	-0.595425	-0.0322028	-0.707575	-1.26496	-0.0308228	-0.738733	0.0425419	0.467372	-1.0825	-0.299502	-0.0322028	-1.71944	-1.39668	-1.07019	1.98957	0.955475	-0.0322028	-0.0322028	-0.0272256	-0.0322028	-0.163214	-0.173994	1.57211	1.90477	0.431068	-0.0933064	-1.07452	-0.706971	0.108842	-0.579718	0.107592	-0.244035	0.822249	-0.0322028	-0.580987	0.612303	-0.919198	-0.715674	-0.799269	-0.833173	-0.0322028	-0.529203	0.980984
Q13428;S381-p	1.01745	-0.0870267	1.21984	1.7127	1.78451	0.211891	2.0184	2.02349	-0.503945	0.537781	0.840929	0.92978	0.480607	2.53871	-0.321468	0.454257	-0.0332998	-0.0332998	0.777844	1.62333	1.21382	0.304935	1.92794	0.647672	1.22471	-0.385681	0.766424	-0.359559	0.37059	-0.709755	-0.585235	-0.0332998	0.335968	-0.541688	-0.860407	-0.447746	-0.767272	-0.442087	0.0320511	0.396819	1.21152	1.14561	-0.279382	-0.806592	-1.53768	0.625781	-1.4037	-0.0332998	-0.0454779
P06493;Y15-p	1.88086	-0.138891	1.3819	2.14079	1.5652	-0.138891	0.346328	2.15455	0.824855	1.18979	1.04796	2.54633	1.46192	-0.138891	1.91644	0.317406	-0.344424	2.28922	1.01468	0.837575	0.0379307	1.65812	2.09862	0.154862	0.522596	-1.37907	0.112373	-0.323019	-0.157356	-0.417963	-0.0907886	-0.824275	-0.546654	-1.11714	-1.01959	0.178145	-0.0906646	-1.25255	-1.05161	-0.300506	1.29615	0.668141	-1.52048	-0.6024	-1.17467	0.449108	0.327987	-0.00255414	-0.523302
Q9NZN4;S468-p	-0.541616	1.18018	0.957223	-1.08538	-0.0985285	0.556167	-0.310022	-1.41642	-1.32054	0.203189	-0.826401	-0.970206	1.08741	-2.29324	-0.373561	-0.0985285	-0.584119	0.314267	-1.02928	-0.485735	-1.0747	-0.737115	-0.695616	-0.777163	1.63051	-0.0985285	0.0709169	-0.0985285	-0.8647	-0.0985285	0.604377	-0.0855643	0.820566	0.969102	0.508678	-0.0985285	2.52798	1.41673	0.679857	-0.0221229	-0.0309101	0.0451091	0.258098	-0.611825	0.959419	0.463127	1.65248	-0.163498	0.297549
P19338;S67-p	1.98891	-0.0951121	1.97903	2.17559	1.16078	1.33528	1.03402	1.95021	-0.100176	1.74393	1.52102	2.40906	1.44557	2.55296	1.48908	0.309063	-0.0609182	-0.441481	-0.334053	0.0055764	0.513739	1.44829	2.58572	0.0924059	0.452688	-1.6535	-0.968631	0.00657644	-0.716394	-1.13117	-0.125331	-0.408028	-1.7399	-0.85379	-1.86898	-0.304152	-0.200319	-0.258438	-0.765416	-0.366051	1.08792	0.519871	-0.930491	-0.671857	-0.819705	0.40577	-0.353379	-0.863892	0.184934
O43491;S87-p	-0.0626801	0.140906	1.36288	-1.14791	-1.41868	-0.655791	1.10169	-0.114375	1.2227	0.258332	-0.600854	-2.14815	0.566485	-1.64292	0.521126	0.0558958	-0.502584	1.11707	-0.636938	0.203797	0.597644	-0.308497	0.447352	0.0558958	-1.99631	-0.33153	0.952315	0.503884	-0.761357	0.712399	1.13487	-1.25875	0.562229	0.859731	0.49864	1.25914	0.0558958	1.26103	-0.646503	-1.07437	-0.17774	0.264445	1.85731	-0.675934	-0.62368	0.0558958	0.107903	0.0558958	-0.0440173
P42566;S814-p	0.442915	0.0463077	-0.397611	0.951803	0.693046	-2.38441	0.0644924	-0.776123	0.753786	-2.07203	-1.0676	-0.268079	-1.919	0.880861	0.0258964	-0.947092	-0.980053	-1.14983	-1.76895	0.591033	0.742008	-1.9018	0.202699	0.768324	0.907805	-0.237407	0.959692	0.0644924	2.61494	0.0839233	0.0166089	0.201549	-0.659695	-0.982468	-0.757757	0.734583	0.652347	-0.192899	1.28937	-0.570765	0.231111	1.1394	0.455153	-0.530158	-0.264778	0.511677	-0.791078	-0.395238	1.57893
Q12929;S685-p	0.176346	0.575453	0.564244	-1.32013	-1.39187	0.505752	-0.0416056	-1.27051	2.2926	0.728917	-0.0416056	-0.471366	0.0752359	0.808479	-1.04227	1.89422	-0.92095	-0.0327499	1.97202	0.00989664	0.20799	0.0981972	-1.30606	-0.368904	-0.76375	-0.531338	-0.0963581	0.111754	-1.30105	-0.106262	-1.43872	-0.575416	-0.106293	1.12281	0.899796	1.716	-0.193703	0.306788	-0.0505377	-0.0416056	-2.05258	-1.08551	-1.62786	-0.0416056	-1.14393	0.192788	1.23293	-0.0416056	-1.2845
Q9Y624;S284-p	-1.03924	0.901284	0.104403	1.58521	0.602245	1.58104	-1.4772	-0.973801	-1.24638	1.02481	0.417966	-1.02806	0.781313	-1.57434	-0.0297633	-0.567863	0.275447	0.812003	1.14546	1.1909	-0.06573	1.94321	0.115514	0.975267	-1.11584	-0.06573	-1.52378	-0.959142	-0.675501	-1.27575	1.25614	-0.77547	0.0137596	-0.06573	-0.06573	1.46468	-0.367758	0.0550521	-0.334468	1.42635	-0.262174	0.256877	-0.826914	0.32717	0.0408818	1.31214	-1.35823	-1.51126	-1.56552
P21333;S2152-p	0.298328	-1.48538	-0.515969	0.108797	-0.0381318	-1.68333	1.08255	-0.772267	1.04937	-0.185407	-1.74178	-0.347374	-0.205338	-1.95315	-0.0212117	-0.322777	0.378024	-0.0381318	0.510212	-0.248608	-0.288647	-1.6618	-0.69355	-0.548727	-0.316605	-0.0439852	1.13719	0.223952	0.936697	0.0281482	-0.326219	0.0376517	1.54077	1.74634	0.407662	0.0747005	0.555209	-0.0381318	0.137145	0.539973	-1.07962	-1.1845	2.15313	1.57168	-0.602003	-0.761659	-0.520595	2.27388	-0.115782
Q06210;S261-p	-0.997312	2.68017	-1.27845	-0.431474	-0.0906503	2.41948	-0.94512	0.705505	0.0657428	0.659618	0.117727	-0.0906503	-1.24536	-0.697162	-0.882159	-0.373262	2.35849	0.98024	0.428708	-0.542283	-1.01489	1.34205	1.08649	-0.888601	-1.18094	0.0124717	-0.800158	-0.0906503	0.695301	-0.0649084	-1.82319	-0.0906503	-0.788558	-0.518932	-0.277939	-1.93598	-0.201739	0.371554	-0.155484	-1.38932	1.89297	0.20794	-1.67e-05	0.0487276	1.98269	0.791515	0.363072	0.151176	-0.0906503
Q8WUI4;S181-p	-0.325085	-1.11468	0.865487	0.945561	-0.0115275	0.185945	0.23606	-1.1661	0.249776	0.0674006	-2.07007	-0.504915	1.2518	-2.17929	0.325286	0.388299	0.0805516	-0.325036	-0.455115	0.0842916	2.16735	0.0674006	-0.682021	-1.46809	-0.158074	0.527629	1.14668	-1.23725	-0.535099	0.0674006	1.5441	-0.117493	0.0674006	0.588408	1.63833	1.18696	1.38076	0.0674006	0.0674006	-0.470435	0.47158	1.57488	-0.249325	-0.0494532	-0.247709	0.0674006	0.19479	0.400245	-0.204085
P51858;S165-p	-2.21079	0.854231	-0.568841	1.63225	-0.350859	1.8684	-0.542951	0.576187	1.13669	1.8722	-0.680903	2.34844	1.52629	2.03951	-0.395012	-0.246136	0.630216	-1.13972	-0.107644	-0.0696187	-0.155863	-0.604019	-0.219609	-0.326932	1.41165	-0.8042	-0.0939874	-0.230344	0.688712	-0.562993	0.733705	-0.201594	-1.00692	-0.257426	-0.0696187	-2.0242	-0.0696187	-0.807153	0.42092	-0.0696187	-0.0696187	0.395305	-1.22294	-0.0696187	-0.346806	-0.0696187	-0.0696187	-0.0124196	0.0847405
P09601;S229-p	0.0710514	-1.02976	-0.956309	-0.101888	-0.094403	1.58952	1.37747	0.974771	0.671973	-0.476548	-2.20388	-0.094403	-0.325153	-0.994317	-0.094403	0.604674	-0.0893067	-0.164666	0.472697	0.266065	-0.441041	-0.709714	0.956641	-0.160328	1.24223	-0.145784	0.144517	0.278524	1.19659	-1.11963	0.175997	0.58826	-0.148785	0.739841	-0.487796	0.596851	0.887768	-0.593005	1.91933	-0.186249	-0.224483	0.5308	-0.127466	0.63248	-0.452741	-0.094403	0.931689	-1.02793	-1.18516
P19338;T69-p	1.53021	-0.1487	2.37664	2.28378	1.23695	0.948104	0.691005	1.78828	0.338784	1.48315	1.32646	2.31	1.32296	2.4066	1.53948	0.221166	-0.1487	-0.0531107	-0.602796	0.510387	0.47636	1.31924	2.51862	0.162255	-0.1487	-1.24429	-0.77967	-0.1487	0.0493619	-0.768025	-0.1487	-0.48111	-1.55698	-1.10694	-1.23716	-0.290644	0.291198	-0.551961	-0.711248	-0.1487	0.685378	0.658429	-0.508769	-0.1487	-0.877446	0.487189	-0.53667	-0.467623	-0.946174
O76021;S427-p	1.07412	0.320663	1.70796	2.62709	1.37096	1.8034	-0.159127	1.49655	0.734995	2.11399	1.25705	2.41271	0.573389	2.56584	1.44797	-0.159127	0.420431	-1.10662	1.18588	0.088108	1.07637	1.56019	2.50181	0.654528	0.294649	-0.361882	-0.828329	0.232492	0.287823	-0.301331	0.0785398	-0.303193	-1.20945	-0.751187	-1.3446	0.00217758	0.254163	-0.229701	-0.159379	0.025227	-0.572199	0.803574	-0.0367199	-0.152531	-0.424303	0.882349	-0.0954406	-0.322888	-0.604071
P05387;S17-p	1.5014	0.0965493	1.24977	2.0776	2.1919	0.00416567	-0.0875709	1.45929	1.05302	1.4268	1.67618	2.58279	0.64474	2.27885	1.47709	-0.11311	-0.103407	-0.571684	0.144714	0.544198	1.22919	1.83395	2.25484	0.895394	0.0695458	-0.860374	-0.566131	-1.28972	0.55802	-0.548274	1.02448	-0.724126	-1.65138	-1.15033	-0.497774	-0.22458	0.248986	-0.720302	-0.542367	0.0169697	0.541828	1.04279	0.44304	1.21629	-1.19278	-0.753547	0.174209	0.00416567	0.57804
P61978;S284-p	0.418189	0.0855055	1.98092	0.856062	-0.799671	-0.903556	0.0746793	0.0746793	-0.311848	0.0869658	-1.05208	-0.611232	1.78252	2.42737	0.0746793	0.0746793	1.07303	-0.559062	-1.84402	-0.555518	0.547142	0.853966	1.01089	-0.279712	-0.289951	-1.32068	-1.57765	-1.1991	-1.46687	0.0746793	0.122325	-1.37806	-0.122203	-0.549351	2.09075	0.678158	-0.222545	0.369086	0.329655	0.510342	0.863279	0.455589	0.719708	0.0746793	-0.554056	-0.451606	-0.882842	-0.779999	1.47747
P11388;S1106-p	2.0807	-0.508043	0.959874	1.67328	2.42241	1.13837	-0.678392	2.28366	0.402768	0.390541	1.39397	2.1873	1.67083	1.86245	2.19228	-0.389581	-0.352051	2.32347	0.975581	1.75609	-0.156619	2.35804	2.68849	0.16478	0.357439	-0.776648	-0.665596	-0.408571	0.426441	-0.898863	-0.281237	-0.35856	-0.386317	-1.37436	-0.289403	0.0681003	0.389356	-0.260747	-0.554632	-1.06405	0.743007	0.181935	-0.0465981	-0.260747	0.474316	-0.192006	-0.260747	1.1049	-0.420655
Q9NR30;S89-p	1.86862	1.06783	1.8667	2.33247	1.86967	1.66323	0.215672	0.977766	1.4269	1.86407	-0.222547	1.45439	-0.969449	2.76896	0.167063	0.300937	-0.171075	-0.287761	0.880375	0.735356	0.297923	1.72428	2.28653	0.678957	1.70364	-0.171075	-0.871307	-0.123524	0.860779	-1.0717	0.827443	-0.171075	-0.171075	-0.176838	-1.97547	0.859508	-0.0296257	-0.83203	0.123038	0.0367824	0.85254	0.828442	-0.419551	0.826729	-0.162943	0.513199	-0.171075	0.36698	-1.17936
Q9NTI5;S1283-p	2.05661	-0.414873	2.2202	1.66928	1.87108	1.36662	0.520479	1.27721	1.02013	1.05945	1.33917	0.393202	1.16877	2.32494	0.623527	-1.20923	-0.0537156	0.600777	0.610146	1.12301	0.345586	0.569891	0.382196	0.419774	1.893	0.153336	0.530621	0.858388	2.10308	0.233723	0.467618	-0.019876	-0.019876	-0.019876	0.554365	0.713398	1.17342	-0.243166	0.668349	-0.463794	0.757977	0.770434	0.361719	0.346755	-0.655098	0.391407	-0.019876	-0.307052	-1.22763
P49006;S22-p	1.23906	1.04555	1.17429	1.18386	0.959747	0.81633	-0.594867	2.30349	-0.108623	2.05379	1.32416	1.38099	1.43556	1.09582	2.24673	-0.501954	-0.108623	1.26118	0.0723854	0.102005	1.00519	1.53391	1.87483	1.1669	-0.835928	-1.21194	-0.594942	0.137662	-0.534547	0.345418	-1.24896	-0.0457874	-0.999327	-0.663127	-0.230605	-0.124287	-0.00310639	-0.204949	-0.356046	-0.628964	0.850241	-1.03046	-0.917944	0.931109	0.123152	1.22121	-1.07187	1.70098	-0.0363285
Q8NEF9;S203-p	1.34703	-0.0770731	-0.614022	0.775707	1.46145	1.02474	0.0812394	0.998165	-0.287853	0.216684	1.14273	2.0456	1.90748	1.97884	-0.985201	0.624392	-0.0770731	0.464422	0.777929	1.03176	-0.0770731	0.441987	2.42737	0.971931	1.70033	-0.95038	-0.658559	-1.10507	0.891015	-1.75606	-0.212458	-1.00445	-0.908638	-1.73704	-1.42704	-0.37084	-1.13433	-1.28197	-0.0770731	0.0320876	-0.584561	0.0372	-0.586004	-1.11671	-1.43401	-1.3559	-0.612501	-0.587817	-0.32389
P04792;S82-p	-0.0466376	-0.212796	-0.960502	-1.96015	-0.265482	-2.20052	0.0913925	-0.952755	-0.0466376	-0.221332	-0.128752	1.26774	-2.02901	-0.854093	-0.522624	0.238205	0.597809	-0.0466376	0.62006	-0.0466376	0.780347	0.00288309	0.682258	-0.637899	-0.284636	0.543364	-0.0591283	-0.557098	-0.903929	-0.0310413	-0.702995	-0.800923	0.237721	-0.0466376	-0.450981	-0.680493	-0.106919	-0.903709	-0.638922	0.910848	-1.03693	0.162402	-0.566991	0.761673	0.118032	2.10745	-0.0466376	1.87687	-1.53916
Q69YN4;S173-p	1.44745	0.240899	0.918359	2.00225	1.22328	1.18521	-0.787138	0.118619	-0.127492	1.46266	0.898696	2.48574	0.441445	2.73057	0.27174	0.400061	-0.362122	-0.416098	-0.201867	1.1592	0.850533	1.92478	1.99733	1.17638	2.1904	-1.81695	0.520166	0.581159	0.63445	1.0602	0.70799	-1.00299	-0.952396	-0.265055	-0.418104	0.154093	-1.49946	-0.712315	-0.526647	-0.190817	1.58325	1.5098	-0.806568	-0.211638	-1.39211	0.111688	-1.47431	-0.127492	-1.14678
Q12906;S482-p	0.404525	0.069416	-0.0980522	0.271956	0.686566	-0.607949	-0.302891	0.282535	-0.177512	-0.291786	0.209085	-1.51108	0.512338	2.80256	0.203916	0.319919	1.51993	-1.53851	-1.26632	0.242179	1.56088	-0.224581	1.42336	-0.345456	1.6364	1.73465	0.069416	0.135827	0.482103	-0.0406972	0.596002	0.282058	-1.45258	-0.00568342	-0.71594	-0.7803	0.069416	-0.315838	0.625388	1.01807	-0.243443	0.069416	-1.82113	0.391115	-0.986654	-1.6659	-1.62969	0.208231	0.069416
Q13576;S16-p	-0.0210939	2.08776	0.802093	-0.44721	-0.959473	-0.733513	-0.20753	-0.602257	-0.105165	-0.233715	-0.388603	-1.14772	-1.13121	-1.66728	0.107971	0.729198	1.27855	-0.535763	-1.55044	-1.63753	-1.7196	0.302385	-0.45152	0.0182672	-1.2001	-0.64287	-0.127791	0.454258	-1.86401	1.51961	1.67487	-0.0210939	0.271611	1.45373	-0.00641128	1.08375	-0.0210939	1.35145	-0.0210939	-0.0210939	-0.675387	-0.61228	0.247339	1.41917	1.12426	0.505112	1.37903	0.326622	0.669071
Q7Z5L9;S175-p	-0.104323	0.597325	0.712851	0.018393	-0.43735	-1.41165	-0.603222	0.900097	-0.103411	-0.337931	-0.403485	0.557073	0.522125	1.68963	-0.623344	0.0387866	0.972016	0.532772	-2.03759	0.018393	0.351642	1.52013	-0.220887	0.141943	0.22312	-1.13563	-0.938303	-1.18234	0.018393	0.334041	0.322495	-1.1536	-0.142603	0.899108	-1.19194	0.488873	0.018393	0.018393	0.018393	1.19467	-1.41546	-0.101496	-1.19595	-0.753172	0.00409637	-1.54903	-1.40324	0.425983	0.018393
Q14573;S934-p	-0.566029	-1.16224	0.00789422	-1.03346	-0.173662	-1.61705	0.696893	-0.522272	-0.829501	-1.28396	-0.770759	0.0191696	0.753143	-0.640797	0.926888	1.24975	0.0191696	-0.0925224	-0.0141084	-1.38688	-1.50076	0.0191696	1.31564	-1.44472	-0.051189	0.649325	-1.01357	-1.0892	-0.971172	1.29925	-1.05627	0.0191696	-0.166349	0.483771	-1.14855	0.93328	-0.0501979	0.215542	-0.454132	-1.15632	-1.99191	0.614091	-0.634395	-1.29164	1.08846	-0.738627	0.0191696	-0.422358	0.403272
Q9Y6Y0;S338-p	-0.0961317	1.20736	-0.513174	0.06178	1.61968	0.872785	0.25556	2.09653	-0.1313	-1.28732	-0.268259	1.28554	-0.0961317	-2.46412	0.909054	0.961579	-0.0955064	-2.16536	0.838869	0.911832	1.3916	0.936399	0.671763	0.900323	0.268987	-0.69694	-0.637778	-0.394554	-0.296683	-1.62113	-0.0961317	-0.477126	-1.5655	0.311933	-1.69543	0.82437	-1.52476	-0.17083	-0.0961317	1.54179	0.0206406	-0.0961317	-0.0961317	0.604682	0.550513	-0.366461	0.34626	-0.219291	-0.0961317
P01042;S332-p	-0.162712	0.148211	0.0167774	0.341266	0.927804	0.822947	0.895102	-0.129239	0.070876	0.0167774	-0.507309	0.0167774	-0.420584	2.2213	0.300599	-1.03187	-0.0297437	-0.173923	0.381879	0.0167774	-1.9754	1.6153	-1.55755	0.223066	-0.0296431	1.15631	0.567618	-0.0176048	1.19235	0.162856	-1.21396	0.252392	0.0167774	1.09927	1.74754	-0.867406	1.6341	0.0167774	0.160672	0.5951	0.0167774	-0.0502221	0.0167774	1.05807	0.34787	-0.645738	1.29877	0.147248	0.0462792
Q9UHB6;S490-p	-1.33977	-0.0874861	1.41537	-1.0428	-0.87297	-0.21463	0.636993	-0.0264709	1.02823	-0.0264709	-0.823447	-0.309238	-0.988585	1.21681	-0.743742	-0.684684	-0.529953	-0.0264709	-0.196569	0.136815	0.645061	2.48689	0.531267	-0.00652959	-0.0264709	1.12442	-0.408188	0.628611	1.33304	0.898502	-1.07898	-1.20716	-0.251721	0.464631	1.81676	-0.212732	-0.655892	0.127688	-0.517287	0.304059	1.23973	-0.0264709	0.593225	1.78451	1.43311	-0.0971221	0.151643	1.43885	2.4691
P02545;S22-p	0.311248	-0.58441	-1.68291	-1.29468	-1.68248	1.07124	-0.0588864	-1.22784	-0.278091	-0.907817	0.308155	-0.0588864	-0.0588864	-0.0588864	-1.01558	-0.344157	0.593201	-0.40229	1.27791	-0.32275	-2.09745	0.703093	-0.0123311	-0.144406	0.11263	-0.683325	0.303127	-1.53132	1.21637	-0.165976	-1.72051	0.598195	0.456276	1.3928	0.995906	-0.469487	0.516929	-0.0155417	-0.279454	2.53015	-0.607528	-1.81575	0.636531	-1.07236	0.340502	-2.19806	-1.12671	-0.0588864	-0.460042
P02545;S277-p	-0.109843	0.859369	-1.953	-1.16375	-0.78211	1.86148	-0.852478	-2.00697	0.121863	-1.09281	-1.91104	-0.131455	-0.0308267	-0.903684	-0.869261	-0.0308267	0.0149828	-0.904694	1.93189	0.214755	-0.944939	-0.99915	-1.58648	-0.445299	-0.118087	-0.0308267	0.238997	-1.61141	0.0471721	0.699474	0.505085	0.00632438	0.0584335	2.13135	0.203411	0.678044	0.453856	-0.14624	-0.358913	1.74402	-1.19986	-0.606194	1.22037	-0.0308267	0.21396	-0.112922	-0.585808	-0.525138	-1.64829
P02545;S390-p	-1.04139	-0.0651631	-1.98623	-0.207891	-0.306769	1.39983	-0.0795502	-0.0858329	-1.09793	-1.10493	-0.469119	-2.08444	-0.322823	-1.16824	-0.193202	-0.0795502	0.543448	-0.199178	0.93363	0.576788	-0.62325	-1.87677	-0.0795502	-1.64747	-0.0795502	-0.0795502	1.06928	1.24565	2.0708	-0.433897	-0.272942	-0.674203	0.819244	1.63773	-0.64517	-0.0795502	0.345695	-0.0795502	0.556141	-0.0772821	-0.0795502	-2.38853	0.181849	-1.57677	0.797468	-1.32923	-0.0795502	1.91804	-0.885423
Q8WWI1;S1510-p	-1.56304	0.522808	0.449621	0.030914	-0.572296	0.064296	-0.260612	-2.44187	1.269	-0.564945	-1.18545	-0.728452	0.556404	-1.57435	-0.943756	1.12838	0.512925	0.559525	0.133004	1.08788	0.261124	0.064296	-0.351877	-1.70596	1.43805	-0.30016	-0.396529	1.81741	-0.676774	-1.72326	-0.466464	-0.0757166	-0.305403	1.55399	0.064296	0.149123	1.64772	-0.0412014	0.272731	0.483325	-1.12418	-2.37589	0.0827524	0.269003	1.40597	-1.18068	1.29295	0.612064	-0.813332
Q8WWI1;S805-p	-1.31019	1.04722	1.31351	0.188539	-0.254839	-0.454756	-0.166156	-1.2735	0.49958	0.617613	-0.338428	-1.02049	-0.487071	-0.126795	-1.61062	1.86889	-0.403713	-0.126795	-1.44365	-0.126795	1.5233	-0.807256	0.62761	-0.917509	-1.18262	-0.126795	-1.90586	-0.115516	-1.18487	-0.678544	-0.126795	-1.44035	-1.58426	0.478004	-0.283448	-0.152011	-0.616508	-0.344214	-0.449532	-0.758077	-1.34436	-2.26801	-1.30155	-0.340046	1.23213	-0.863227	-0.126795	1.16254	-0.822991
Q8WWI1;S867-p	1.09845	0.0936559	-0.483563	0.944938	0.790487	0.969833	0.0419941	0.78641	-0.711526	-0.860815	-1.94807	-1.65065	-1.96693	2.26786	-0.0520957	-1.70685	0.548221	0.351792	-0.221614	0.0936559	-0.352791	0.69076	-1.75815	-0.990563	0.387326	1.79824	0.46015	0.889211	1.01614	-1.75839	-1.42102	0.537661	1.12137	0.0936559	0.780003	-0.273979	2.27905	-1.89103	0.89318	0.0936559	-0.352819	-1.96463	-0.264135	0.0936559	1.42861	0.038043	0.0225148	0.254891	-0.889736
Q8WWI1;S751-p	-2.00951	0.765374	0.77413	-0.123154	-1.10237	-0.875983	0.121475	-0.613632	-0.755597	0.186379	-1.42611	-0.879524	1.5634	-1.83022	-0.0427925	2.14486	0.0242074	1.84386	0.0242074	-1.86637	1.74772	0.054937	0.97917	-0.834448	-1.70349	-0.812082	-0.440624	0.0242074	-1.89309	-0.578045	-0.41876	-1.61986	-1.0351	-0.366996	0.47518	0.708889	-0.790666	0.378126	-0.453511	0.313748	-1.51603	-0.81744	-0.340959	-0.204202	1.46662	-0.232347	-0.251193	0.150933	-0.178325
Q32MZ4;S120-p	0.77079	-0.398817	0.0122581	0.316094	0.0442836	0.0442836	-0.36474	-0.335889	-1.02705	-1.163	-1.86579	-1.27726	0.205615	-0.65316	-0.420147	0.387838	1.5527	0.0442836	-0.199706	0.473398	-0.654437	0.0442836	0.0836335	-0.236183	1.26352	0.0442836	-1.42373	-0.206077	-0.741828	-0.940386	0.404789	1.04267	0.507552	0.904054	0.0442836	0.862772	0.339426	0.255781	0.0442836	0.0442836	-0.497824	-1.3827	-0.760072	0.385433	-1.76509	-0.573171	0.0442836	0.0442836	-1.09106
P33241;S204-p	-1.57509	-1.40341	2.20906	0.518732	0.373605	0.592018	-0.296892	-0.957625	0.0307487	0.45823	-0.367597	-0.75134	0.114087	-1.67627	0.201451	1.01579	1.02197	1.04015	1.775	0.802111	0.322536	0.0921714	0.347989	0.716199	0.239474	0.282112	1.51161	0.867779	0.114087	0.33375	1.08975	0.114087	1.87872	1.23816	0.184052	1.03036	0.114087	-0.251418	0.207202	0.114087	0.822289	1.2852	0.577452	0.791173	-0.335482	-0.32896	0.796445	0.147747	-0.094276
P04183;S13-p	0.257327	0.234696	-1.19064	1.75237	1.58341	-0.387269	1.44236	2.02807	0.923617	0.860366	1.45513	2.1276	1.69849	1.44291	1.39312	-0.919495	0.0252414	1.20659	0.636594	0.113906	1.25556	1.33653	2.01812	0.867273	0.0252414	-1.67825	-0.436876	-1.22785	0.261387	-1.32314	-0.206718	-0.112616	0.0252414	-0.660745	-1.71175	-0.0906525	1.55008	0.923926	-1.19851	-0.790365	1.86096	0.563611	-0.918421	0.0767916	-0.324254	-0.0268822	0.0252414	0.886147	0.5793
Q66K74;S759-p	0.201599	-0.638741	-0.737055	1.31876	0.0302678	0.0302678	0.59	0.0584107	-0.703946	-1.39182	-1.20899	0.618953	0.121888	0.0819028	1.5125	-0.650907	-0.9423	-0.191998	2.34393	-1.19443	-1.52151	0.0302678	1.28206	1.38931	0.309841	-1.70117	1.45082	1.30836	1.84836	0.565009	-0.772422	0.754445	1.42002	0.845017	1.54742	0.952768	1.42858	0.380137	1.84447	-0.0634498	-0.320385	-0.105786	0.0302678	-0.579121	0.0302678	0.527137	-1.49075	-1.24596	-0.0843757
Q96GX9;S87-p	1.15215	-0.141703	-0.141703	1.58098	0.843149	0.337986	-0.141703	2.20546	0.389996	2.00421	1.47298	-0.150951	-1.41464	2.43814	1.15347	-0.141703	1.38974	-0.141703	1.17157	1.78477	1.03149	2.06407	2.37478	1.10355	1.12762	1.23745	0.220524	-1.10543	-0.497282	-0.141703	-0.497805	-0.141703	-0.984296	-0.413094	-2.95319	1.33988	-0.490651	-0.537671	-1.21535	-0.894681	0.113734	-0.141703	-0.141703	-0.0108011	0.634579	0.513562	-0.141703	-0.523753	-0.170872
P27816;T521-p	0.625741	0.337235	-1.11963	-1.13318	0.803363	-0.133743	1.28848	1.17348	0.586986	-0.9026	-1.17682	0.284364	1.01526	-0.739838	-0.377447	-0.601635	-1.33592	0.287194	-1.54177	1.52555	2.23281	-0.490553	0.0143735	0.082005	-0.20975	0.0313972	1.28205	-0.411283	1.19867	-0.252476	0.818771	-0.707106	-0.321417	-0.220378	-0.123941	-0.810113	0.635599	-0.188106	-0.108334	-0.445818	2.23344	1.21966	-0.458348	-1.41782	-0.0555597	-1.14677	1.49364	0.374312	-1.16549
P29966;S101-p	0.318928	0.021855	0.021855	-0.0240607	-0.269499	0.021855	2.30774	-0.352776	0.32366	0.11997	-1.29692	-1.35605	-2.18139	-1.75028	0.665835	-0.269999	0.0154131	0.021855	0.021855	0.231219	-0.394261	-0.68239	-0.802373	0.021855	-0.182631	-0.202934	0.130724	0.190667	-1.33055	0.625103	0.83744	0.751271	-0.34624	1.18856	1.57884	-0.29507	0.163866	0.96397	0.985187	-0.332089	1.23538	0.20419	1.61284	0.526051	0.021855	0.0923859	0.475693	-1.39902	-0.200828
Q71RC2;S722-p	1.51695	0.168139	0.912818	1.70815	0.368418	0.177257	0.548973	0.620477	-0.703333	1.69596	0.975681	1.02521	-0.16135	2.45248	-0.311273	-0.603805	-0.0798932	0.406645	1.38844	1.73299	1.15771	1.56165	1.78159	0.601739	1.42712	-0.533145	0.491137	-1.64657	2.09503	-0.757838	-0.918163	0.395708	-1.41971	-1.53626	-0.936147	0.190845	-0.693716	-0.84065	-0.395873	-0.342833	0.315074	1.73565	-0.616067	0.131918	-0.300189	0.119099	0.703509	-0.249929	-0.0798932
P20042;S2-p	1.59082	2.42151	1.46214	0.0163106	1.83119	1.58392	0.392846	0.791709	-0.422564	-0.248349	0.76404	0.657146	1.4088	0.511937	-0.52554	0.586994	0.441791	0.750419	0.0475608	0.690515	0.740883	0.0990678	1.06921	0.233163	1.69715	-0.553004	-0.937218	0.972962	1.6781	-0.48776	0.65633	-0.0541255	0.895405	-0.276633	0.0741267	0.806098	0.896999	-1.85782	1.76596	0.182277	1.8577	0.51268	-1.46096	0.568859	-0.110613	0.672858	0.270891	0.0475608	-1.30041
P43243;S598-p	0.957888	-2.60146	-0.152524	1.17816	0.505667	-0.0700999	-2.12527	0.883599	-0.771649	-0.0512298	1.58808	0.971224	-2.20849	2.63675	0.077404	0.620648	0.0149068	0.236203	0.124447	0.587874	0.0149068	1.88417	0.89896	0.0149068	2.07153	0.302992	1.35294	-0.141794	1.75638	1.23371	0.727876	0.470348	0.556619	-1.81729	-0.706963	-1.25831	-0.705247	-0.698982	0.356128	0.740527	0.599036	0.672168	-1.67576	0.0886505	0.44969	0.0149068	0.0149068	-0.316097	-1.06055
P43243;S188-p	0.0825955	-0.939345	-0.244639	0.805132	-0.309514	0.159925	0.347526	-1.05206	0.0402103	-0.719284	2.13782	-2.358	-1.4584	0.718828	-0.159086	0.0402103	0.19054	-0.493199	-0.782261	-0.0672046	-2.33516	0.503795	-0.0873493	0.376978	1.37179	2.22329	1.19841	1.1768	0.0402103	0.969012	-0.403751	1.18698	0.0402103	2.5719	0.314902	0.594951	-0.403833	0.300406	1.46872	-0.866952	-0.815797	0.683348	2.03605	0.0402103	-0.0773292	-0.760262	0.804816	-1.93915	0.389786
Q8NFC6;S1531-p	0.855528	0.227816	0.57748	1.79862	1.3942	0.478625	-0.327203	1.74255	0.215248	0.849177	1.4055	0.592764	0.157067	0.561918	0.727308	0.726211	-0.797162	-0.323519	0.323674	1.22288	0.914812	1.88331	1.86501	0.157067	0.768078	0.113315	-1.10059	0.686725	0.157067	0.261624	-0.0129484	-0.484393	-1.88733	-1.7898	-1.79294	-0.216501	0.157067	-0.54709	0.0256826	0.470521	-0.238857	0.804245	-0.78075	-0.461213	-0.41064	0.457156	0.982036	0.758931	0.984029
P51608;S80-p	-0.112129	-1.84505	-0.383589	0.684233	-0.383629	-0.699233	0.0447451	-2.05445	-0.243967	-0.668547	-0.232765	-0.823339	1.98733	-0.973861	-0.609006	-0.704773	0.809523	-2.553	-0.0215263	0.0368085	-0.772772	-1.50731	-0.620278	-1.19844	0.779051	-0.78068	1.50449	0.0400529	0.154275	2.06954	1.09175	1.15054	0.304872	1.4789	1.41581	-0.264484	1.07488	0.487262	1.03057	0.72675	-1.68973	-0.141808	0.293311	-0.120812	-0.0800903	0.561008	-1.09134	0.0400529	-0.281117
Q86UE4;S426-p	2.14497	-0.0745473	0.0134306	2.23561	0.536591	1.59247	0.177515	-1.31267	-0.0745473	-0.866057	-0.229201	-1.83612	-0.558137	1.12938	-0.361115	0.562305	-1.24868	-1.65249	-0.1116	-0.442355	0.680932	-0.225582	0.836543	1.16186	1.12503	0.608923	0.931651	0.620621	1.4503	2.08208	0.91349	0.37621	-0.411896	-1.16018	-1.03175	0.530904	-0.0745473	-1.4853	0.855859	-0.0509217	-0.719436	2.02079	-0.0745473	0.937379	-0.092171	-0.605764	-0.262796	0.284396	-0.609631
Q9H019;S238-p	-1.92113	-0.839031	-0.0350738	0.141045	0.00430393	0.447469	0.197378	-0.394371	-0.705129	-0.608157	1.18146	-0.298275	-1.30198	-1.45406	-0.423472	0.448127	-0.291714	0.404841	-0.793987	-2.01193	0.356884	-0.250684	0.469956	-1.51642	-1.24911	1.24107	1.67524	0.94613	1.55908	-0.0692354	-0.0896728	-0.919662	-0.655819	0.020012	0.281217	-0.149114	-0.20945	0.855994	1.63019	1.68326	-0.721057	0.0774592	1.77916	-1.20026	-0.277128	0.39024	-1.79261	0.00430393	1.11289
P53602;S96-p	-0.763469	1.95401	-0.836279	1.62917	2.32183	-0.355364	-0.0334305	1.14757	-0.224899	-0.138362	-0.702913	0.599022	-0.865482	-1.93101	-1.43827	0.523681	1.3224	0.777478	-1.15902	0.938666	0.248398	1.31371	1.16073	-0.631462	0.993997	-0.12147	-1.18933	0.817008	1.28058	0.366105	-0.231018	-0.0334305	0.470774	-0.661912	-0.0334305	0.764544	-0.459258	-0.125842	0.657306	0.573798	-0.552727	-0.160393	1.34985	0.588079	0.074716	0.514844	-0.0334305	0.447456	1.39899
P35580;S1956-p	-1.24309	-1.42277	-1.34359	-0.303574	-0.98313	-0.217975	0.00764857	0.00764857	0.649197	-1.83095	-0.289071	0.2552	-0.0034022	-1.16216	0.340274	0.131307	-0.445703	0.84277	-0.746425	-0.661014	-2.72191	0.00764857	-1.29697	-0.522043	0.482608	0.387449	1.86553	0.701828	1.41139	0.00764857	2.35404	0.722207	1.54157	0.0220493	0.0761773	-0.225894	0.920354	0.244128	2.35106	1.05016	-0.146164	0.220446	1.26557	-0.0467216	0.23266	1.23443	0.390295	-0.935576	0.336827
P35749;S1954-p	-0.0527669	0.409495	-0.371351	-1.0833	-0.752136	0.11228	-0.847305	-0.874393	1.05579	-0.917559	0.11228	-1.79041	-1.44552	-0.753755	0.624607	-0.341551	0.46208	-1.29295	-0.110589	-0.411734	-1.89262	-1.46835	-1.345	-0.797205	0.11228	0.17574	1.60858	0.11228	1.97468	-1.707	0.382688	0.423302	0.961463	0.389882	0.991623	-0.409709	0.360155	0.0520119	0.45597	1.73244	-0.462981	-1.52082	0.573081	0.489792	0.942837	0.279747	-0.0457131	0.816144	0.11228
P35579;S1943-p	-0.140631	-0.37381	-0.284903	1.11521	0.378999	-0.486355	0.0249898	0.583324	2.40661	-2.10637	-0.949223	-0.885683	-2.49583	-1.1645	0.236583	-0.375945	0.500949	-1.50744	1.01555	0.825893	1.50954	-0.391582	0.431067	0.0249898	0.338531	0.0249898	0.0249898	0.0907158	2.36484	-1.03719	-0.275825	-0.103783	0.384939	-0.385055	0.0846505	1.03515	1.23281	-0.676366	0.132877	-0.310781	0.229644	0.0249898	-0.849332	2.10165	0.0955045	1.36561	0.696674	1.6988	-0.728385
P19105;S19-p	0.714301	0.0640047	-0.0527449	-1.08097	-0.431876	-1.18107	0.139622	0.243099	0.203442	-0.156129	-0.0527449	-0.0493379	-1.3343	0.771983	0.387326	0.251887	-0.860401	0.732663	0.593009	-0.0527449	-0.0527449	-0.990046	1.31797	0.66213	-2.29705	-1.39268	-1.67566	0.294181	1.44939	-0.776752	-1.20827	-2.18458	-1.44956	-0.0274264	-0.0527449	-0.756294	-1.94174	1.24453	-0.494923	-0.73897	-1.11443	-0.483527	-0.510923	-0.579975	-0.0345421	-0.0527449	-1.28347	0.813766	-0.438866
Q99733;S125-p	0.747539	-0.00798315	-1.07689	1.10894	0.666354	0.859144	-0.676099	-0.953075	-0.0749699	-2.08538	1.32587	-0.0211813	-1.20182	-0.405273	-0.106163	-0.351429	-1.42879	1.36381	-0.453528	1.00529	-0.456759	-2.25244	0.741214	-0.0211813	1.2379	0.088787	0.952208	0.0321657	1.6009	1.06551	1.70802	0.970019	1.8075	-0.000283184	0.949492	-1.74376	0.854379	-0.0211813	0.84604	-0.394816	-1.64804	1.28462	-0.308427	-1.78606	0.115525	-0.415357	-0.0211813	-0.575596	-0.327174
P49321;S421-p	1.60818	-0.426257	-0.103666	1.54308	1.98049	-0.0490483	-0.34841	2.52553	0.770636	1.59763	2.26951	2.16647	1.21263	2.39126	2.64004	-1.32081	-0.45246	2.47649	-0.103666	1.15456	-0.103666	1.08589	2.45766	0.448928	0.75994	-0.759717	-0.468632	-0.152631	0.63981	-0.542973	-0.41223	-0.191067	-0.103666	-1.14164	-1.71536	-0.591307	0.235588	-0.338272	-0.521332	-0.103666	0.487118	0.55393	-0.773949	-0.611169	-0.37122	0.901572	-0.294288	0.431388	-0.68309
P46013;S357-p	1.33033	-0.293073	1.39544	2.23919	0.512733	0.979389	-0.981358	1.77318	0.392271	-0.630187	1.04924	1.89826	0.637042	2.74837	2.55039	-0.135798	-0.739759	1.20079	0.671165	1.27513	-0.0226566	1.70053	1.89767	1.16365	0.90702	-1.39713	-1.04817	-0.0687946	0.775017	0.0232138	-0.0687946	-0.178265	-0.0687946	-0.417549	-1.0289	0.700249	-0.0687946	-0.461639	-0.872715	-0.263618	1.95702	0.627764	-0.181227	0.792036	0.0909452	-0.0687946	0.11652	0.217008	-1.18026
Q92597;S2-p	0.555936	-0.44865	-0.0716204	0.8107	-0.311026	-0.105536	1.31937	-1.36003	-0.113507	-1.62701	-0.428779	-0.545525	0.366771	-2.6817	-0.654701	1.09463	-1.40518	-0.705591	-0.546998	-0.162216	2.4038	1.74617	-1.38399	0.48853	-1.05266	-0.169624	1.30385	-0.162216	-1.16779	-0.730761	1.83465	-0.162216	0.620302	0.450349	-0.5149	0.0512424	-0.455806	-0.688274	0.00680585	-0.726055	-0.0573409	-0.643462	-0.794086	-0.903391	-0.63782	-0.749674	-0.461497	-1.94407	-0.33225
P18615;S115-p	-0.742223	-0.0757435	1.45938	0.224606	0.836185	-1.09381	-0.66465	0.850496	-1.17652	-0.079206	1.26021	-0.079206	0.364758	-1.08449	0.0887854	-0.0318639	-0.300337	1.51031	-1.31263	-0.583662	0.161674	-0.272903	-0.347474	-0.181617	-0.32553	0.795766	-1.03695	-0.933966	1.02853	-0.079206	0.112458	-0.563039	0.540176	-0.665557	-0.079206	-0.079206	-1.47779	-0.756368	-0.674124	0.93375	-0.182035	-0.079206	-0.19226	0.914462	-0.240596	-0.205211	-0.079206	1.28808	-1.84435
P48681;S680-p	2.49041	-1.0542	-0.309219	0.222064	0.261505	0.350184	0.866646	-0.0282808	-0.289916	-0.305384	-0.951443	2.34046	-0.624945	-1.57342	-0.178613	-0.826021	-1.28103	1.29883	-0.503431	0.838737	2.0862	0.15289	-1.49344	-0.39817	0.602911	-0.320259	0.502591	-0.966661	-0.436016	-0.890043	0.929238	0.220338	1.03462	0.134109	0.970084	0.80217	0.373026	-0.117659	0.517369	-0.0734288	1.54278	0.209617	-0.0282808	0.190674	-0.524592	-0.536491	0.814989	-1.53564	-1.75147
Q0ZGT2;S80-p	-0.0527949	0.0543217	0.724254	1.31686	-0.155259	-0.87959	1.36275	0.0620262	1.30835	-0.674932	-0.00681652	0.0620262	0.0620262	-1.86911	1.08985	-0.0718725	0.0290956	0.277717	1.0167	1.0355	-1.21586	-0.159206	-0.745218	-0.507644	0.0620262	1.64951	1.92801	0.455963	1.09666	-0.707665	0.247069	0.828961	1.39191	0.44056	0.730776	1.23645	1.16667	0.57973	0.493855	0.43989	-0.519103	0.0620262	1.60693	0.0620262	-1.21413	-0.591962	-0.226553	0.882509	0.0937803
Q6KC79;S2658-p	0.558142	0.0334921	-0.212337	-1.91399	1.3419	-0.483189	-1.35223	0.815285	0.0334921	0.20703	1.28039	1.0508	0.135808	1.68476	0.0311009	-0.0872178	-1.50295	0.552792	1.03957	-0.399988	0.274414	0.576559	0.646014	0.227232	1.09802	0.314714	0.183044	-1.73725	-0.232223	0.623326	-0.217379	-0.481522	-0.895877	0.125109	0.191901	-0.470149	-0.739005	-1.96835	0.456256	-0.993496	1.96075	1.01614	-0.344526	-0.119576	-0.211599	-0.822386	0.511838	0.340211	-0.626835
O00567;S520-p	-1.02447	0.439972	0.742162	-0.506104	0.851387	0.955001	0.469872	-0.223193	-0.123612	-1.40767	-1.17724	-0.123612	1.60155	1.75186	-1.25126	1.75095	-2.25881	-0.536393	1.54175	-0.707639	0.78762	1.15061	1.23762	0.711874	1.1475	0.624221	-1.04107	0.324771	0.792622	-0.957847	-0.198521	-0.923423	0.766367	-0.370879	-1.79416	-1.40113	-0.0790767	-0.577358	1.58407	-0.448288	1.73068	0.905351	-0.669562	-0.776192	-0.123612	0.188158	-1.51633	-0.614716	-1.2982
Q9Y2X3;S502-p	-1.62688	-0.157314	-1.40155	-1.59997	0.449672	1.11544	0.19586	-0.0810154	0.0275734	-1.52623	-1.94973	-0.911442	0.510137	0.662164	-0.990534	1.69886	-2.41555	-0.833079	0.0275734	-1.72858	0.802655	0.0275734	0.468522	0.645494	0.465203	1.71196	0.70652	-1.15579	0.162675	1.22362	1.22755	-0.345843	0.60387	-0.0703077	-0.0889882	-1.09347	0.0275734	-0.0864407	1.69639	-0.849025	0.0394413	0.667092	0.348785	-1.20471	-0.725816	0.466034	0.0275734	-0.646175	-0.32403
P06748;S125-p	1.36439	1.89104	-0.295741	-1.15194	1.79615	0.228077	1.44596	0.416603	-1.27221	-0.140699	0.569738	0.20195	9.01e-05	0.947477	-1.1312	0.942639	-0.775205	-0.170191	9.01e-05	-1.08748	0.275889	-0.862842	0.292055	-0.0748338	0.498198	0.637811	0.0622565	-1.80929	0.799257	9.01e-05	-0.324442	-1.3901	9.01e-05	9.01e-05	-0.858213	-1.93597	0.881745	-1.21044	0.56589	-0.0837663	-0.188946	0.582506	-0.294577	-0.723167	-0.772121	0.03817	0.143741	-1.05936	-1.07366
A0A286YFD6;S20-p	1.35642	0.704961	1.42894	2.04562	-0.0933174	0.581255	0.341799	2.32122	0.645212	0.811997	1.30103	2.0411	-0.0933174	1.67654	2.25271	-0.0933174	-0.352938	0.0521855	0.465352	0.814232	-0.0933174	1.48632	0.928592	0.543733	-0.697888	-0.650843	-0.789564	0.44498	0.179954	-0.270113	-0.305003	-0.532418	-1.59888	-0.280655	-0.923246	-0.0933174	-1.76493	-0.00671941	-0.352579	-0.285271	1.20533	0.739474	-0.464951	0.0714918	-0.428382	0.479459	-0.198981	-0.687226	0.341154
Q9UNZ2;S114-p	0.0670802	-0.0463331	0.0670802	0.111571	0.0670802	0.0670802	-0.810519	1.60894	0.417626	0.443272	-0.299145	0.846745	-2.00855	0.886131	-1.80361	-0.73865	-1.08112	-1.08975	0.0670802	-0.622345	-1.39687	0.381842	2.18248	-0.57908	-0.3393	-0.444133	0.0166393	0.0670802	0.760449	0.873399	0.887989	-1.08005	-0.767558	-0.634822	-0.138857	-1.96922	-0.407603	-1.14588	0.0670802	0.685341	0.775159	-0.437091	0.584007	0.895737	0.407122	0.0261347	-1.14496	0.0670802	0.790776
Q9H1E3;S214-p	0.198774	-1.56737	-0.59743	0.922889	-0.602204	-1.43838	-0.985518	0.043364	-1.20638	0.043364	1.22993	-0.0546665	1.00397	-1.35614	0.411453	-0.400343	0.500579	0.831404	0.430151	0.043364	0.399463	-1.37252	0.0521995	-2.15872	0.125045	-1.21511	1.28424	-0.211932	0.043364	0.930913	0.744918	-1.01513	-0.413083	0.732771	-0.304404	-0.388718	-0.321079	-1.33307	0.169993	0.381816	-0.0770784	0.123708	0.043364	-1.02271	-0.159813	0.0374304	-0.250467	-1.61993	-1.2698
Q9H1E3;S19-p	-0.827902	0.119717	0.0895807	-0.95983	-0.385324	-1.27909	0.0895807	0.488379	-1.4887	-1.20065	-0.630632	-1.53657	1.11082	-1.13563	0.251136	-0.114919	-1.83106	2.24281	-0.388551	0.0895807	0.221477	-0.152956	0.661555	-1.03593	-0.253388	0.888219	0.544663	-0.721833	-0.159549	1.84339	0.803445	-0.629036	0.587883	-0.152854	0.651441	-0.454759	0.127637	-1.15013	0.387119	1.78123	-0.38977	0.921872	-0.203034	-2.21987	0.0895807	-0.131292	-0.0562636	-0.369421	-0.457918
Q14980;S1757-p	0.00342422	-1.28366	-0.54023	1.01015	-1.10226	-0.638242	0.179157	0.958725	-1.08922	0.0842323	0.356309	0.00342422	0.00342422	2.2688	-0.800098	1.06211	-0.899797	-0.0514748	-0.67058	0.00342422	-1.96128	1.5415	-1.55359	0.00342422	1.88949	1.40587	0.607067	-0.417606	0.0322257	0.0753235	0.535019	0.957859	-0.0874071	1.4022	0.74191	0.379381	0.00342422	0.00342422	0.115052	0.53679	0.00342422	-0.516048	-0.740692	-1.3696	-2.23979	-1.38923	-1.30968	-1.18647	-0.319698
Q96AQ6;S43-p	-1.61776	0.632046	-0.943484	-0.938259	-1.5753	-0.659433	-0.391299	2.3187	-0.99324	-0.15619	-0.199394	0.552125	-0.15619	1.49568	-1.02777	-1.20156	0.0789933	-1.20581	-0.590788	-1.046	0.262776	-0.618598	-0.770144	0.318325	-0.15619	0.0935579	-0.847856	-1.72998	0.451845	-0.464382	-1.22209	-1.28238	-0.472538	0.730769	-0.931803	-0.419856	-1.0783	-0.183144	-0.0422546	-0.657883	0.869712	-0.65011	-1.0086	-0.272002	0.167139	-0.525109	-0.997993	-1.39122	1.77191
Q53EL6;T93-p	0.213186	1.77496	0.513885	-0.0671208	-0.967151	1.95498	-1.24503	-1.11664	0.3494	-0.0491959	-0.243627	-0.0491959	-0.307655	0.216467	-1.03075	-0.768232	0.586858	-0.0491959	-0.820121	1.43361	-1.26734	0.203324	-1.85874	-0.564417	1.3467	-0.0583983	1.94816	-0.251206	0.51114	1.08354	0.806798	0.00669459	1.54742	-0.311615	0.579328	-0.553558	0.508627	-0.905873	0.709863	-0.0679066	1.20172	0.112236	0.889123	0.688441	-1.17716	-0.798238	-0.0491959	-0.0491959	-1.14122
Q96JY6;S197-p	-0.0688827	-0.118909	1.04289	-0.35295	-1.9931	-0.410135	-0.0688827	-0.405519	-0.554276	-1.40269	-0.945321	-1.83158	-0.0688827	-0.395887	-1.26108	0.0184067	-1.32346	0.591215	-1.4592	-1.09243	-1.88296	-0.556033	-1.37635	-1.09093	0.481621	-0.450631	1.53792	0.245565	-0.468212	0.855209	0.444979	1.12422	0.744958	0.0410558	0.437874	-1.10289	0.731859	0.952298	0.602529	0.164023	-0.0688827	-1.1476	1.39277	-0.0632679	-0.0967208	-0.0688827	1.15877	1.97464	-0.850326
P50479;S112-p	2.17732	0.00272726	-1.69193	0.0217335	-0.189397	-1.32781	1.20823	0.402104	0.337147	0.0217335	-0.470626	0.0217335	-1.09409	1.42532	-0.400021	-0.492083	-0.608312	-1.03995	0.163424	0.203981	1.80362	-1.09854	1.33666	-0.0323757	0.0217335	0.7882	1.56424	1.51726	1.43819	-0.12169	-1.77847	0.0217335	-1.32836	-0.0999067	-0.251663	0.199414	-1.50829	-1.2322	0.0217335	0.343037	-1.54404	0.170198	0.0217335	0.414662	-0.224517	0.264689	-0.25823	1.94274	0.246905
P16949;S46-p	0.589561	-0.389112	0.633527	1.93364	1.19096	0.214728	-0.294673	2.05722	1.09107	-0.0755875	2.70905	1.54084	1.52021	1.4072	1.77271	-1.67417	2.11794	2.35717	0.672885	1.18922	-0.178777	1.89145	2.10801	-0.214685	0.0993447	-0.481004	-0.359961	-0.319628	0.154935	-1.155	-0.0917473	-0.100579	-0.141248	-1.46535	-1.42674	-0.613491	-0.0974643	-0.0974643	-1.03363	-0.437369	0.924881	-0.149707	-0.479104	-0.158733	-0.73126	0.443728	-0.0358833	-0.758572	0.263468
Q15121;S116-p	-0.787075	-1.23726	-0.73341	-0.438255	0.036802	2.34775	0.558327	-0.441461	0.00842605	-0.348754	0.036802	-1.84744	0.761204	-2.52967	0.0150621	-0.518359	-0.016915	0.0602968	0.348078	-0.388189	0.325202	-1.15797	0.036802	-0.39843	0.036802	0.036802	0.036802	-0.31812	-0.505304	-0.349917	1.66404	-0.282885	0.036802	0.287261	0.16215	0.977126	2.34898	-0.00622669	0.036802	0.036802	-1.25356	1.27593	0.036802	0.0909197	0.0456903	0.0941853	1.97303	2.52487	-1.12797
Q8IYB3;S605-p	0.88649	0.103365	0.185378	2.07848	1.12185	0.468141	-0.332372	0.45946	-0.0192471	0.0872337	1.49894	0.0100879	0.0872337	2.18345	0.0620857	0.925367	1.13205	0.84505	1.27552	0.875427	0.0872337	0.123202	1.24442	-0.243873	2.41515	-0.0480359	0.295856	-0.684593	1.92051	-0.118862	-0.0286142	-1.06675	-0.711512	-1.46161	-0.503157	-0.627717	-1.6048	-1.72083	0.649522	0.0872337	0.0872337	0.380662	-1.52081	-0.224654	-1.00449	0.095848	-1.50335	0.96261	0.0872337
P36871;S117-p	-0.168918	0.942329	-1.55092	-0.0820175	-0.192565	0.424276	-0.396376	0.86865	-0.223241	-0.267951	-0.223469	-1.26807	-0.795462	-0.752058	0.529344	0.124593	0.497838	-0.0820175	-0.0820175	0.558859	1.02833	1.0002	-0.858726	1.45891	-0.241329	1.1614	0.0957845	-0.55761	1.81258	-0.0820175	-1.12043	-1.15549	-0.172587	0.385284	-1.91192	0.720732	0.20165	-0.0820175	-0.0820175	-0.191699	-0.491512	0.228145	-0.118224	-0.658075	0.845068	0.371064	0.624141	0.843465	1.53114
Q96G03;S165-p	-0.776754	0.882289	-0.938516	-0.0770714	-1.1488	0.602211	-1.69814	-0.200683	1.03823	1.38286	-0.464186	-0.814549	-0.109895	-0.0995313	-1.47106	-0.544808	-0.342181	-0.496653	0.0110811	-0.102621	0.799892	-1.6489	-0.539657	0.0220262	0.0014505	0.75579	0.0110811	0.256854	0.897995	0.340167	1.68486	-0.762261	1.06749	0.0174743	-0.310492	0.0110811	0.0110811	-0.734714	0.878724	0.0482618	-1.04281	0.0110811	0.494568	-0.157081	0.213684	0.454161	-0.0192579	0.534984	0.20049
Q6PCE3;S175-p	0.550842	-1.16413	-1.8133	-0.167402	1.9859	-0.167402	-0.392582	1.28041	-0.442447	-1.43111	2.3188	2.53427	-0.0779793	-0.0948582	1.22375	-0.742504	-0.167402	-0.986671	-0.156292	2.77392	1.74397	-0.338418	-0.496195	1.36032	-0.529871	-0.167402	0.657519	-0.833518	-0.167402	0.238046	-0.546201	-1.15636	-0.167402	0.971944	-0.953129	-0.732386	-0.373864	0.293613	-0.167402	-0.167402	-0.418479	0.894543	-0.53439	-0.240569	0.0876847	0.525986	-0.980202	-0.677824	-0.922556
Q8IYB3;S607-p	0.88649	0.103365	0.185378	2.07848	1.12185	0.468141	-0.332372	0.45946	-0.0192471	0.0872337	1.49894	0.0100879	0.0872337	2.18345	0.0620857	0.925367	1.13205	0.84505	1.27552	0.875427	0.0872337	0.123202	1.24442	-0.243873	2.41515	-0.0480359	0.295856	-0.684593	1.92051	-0.118862	-0.0286142	-1.06675	-0.711512	-1.46161	-0.503157	-0.627717	-1.6048	-1.72083	0.649522	0.0872337	0.0872337	0.380662	-1.52081	-0.224654	-1.00449	0.095848	-1.50335	0.96261	0.0872337
Q15124;S122-p	-1.97187	0.0134841	0.223783	-0.813287	-0.554511	-0.577404	-0.723004	-1.46508	0.0134841	0.0289948	1.22568	-1.48503	-1.24606	-1.52327	-0.0975124	0.219549	0.0134841	0.259904	-1.15987	-0.986655	-2.03349	-1.18687	-1.13849	-0.12635	1.1712	-0.688013	0.833532	-0.35334	0.99062	1.26211	1.16728	0.500186	2.60874	1.2325	1.29117	-0.213382	1.92168	1.04788	0.370982	0.0134841	0.0134841	-0.500745	1.2733	0.0663265	0.098336	0.124614	0.0134841	-0.408265	0.673402
O00264;S181-p	-0.640896	1.59883	-0.568669	-0.138394	-0.612284	0.762315	-0.526571	-0.824431	0.563064	-0.374168	1.92409	0.836791	0.170606	-0.994401	1.12217	-0.138394	-0.138394	0.373168	0.160601	-0.138394	-0.138394	0.405789	-0.138394	-0.501371	-0.174762	-0.694116	0.1771	-0.703958	0.154284	0.566884	-1.402	-0.430895	-0.086748	1.66897	-0.683693	0.117407	-0.466441	-0.560527	-0.537377	-0.144149	-1.68422	-1.28737	-0.610874	-0.138394	1.58	0.89925	-0.557258	-1.14534	-1.23803
O00264;S57-p	-0.308262	1.63948	-1.02166	-0.231447	-0.348506	0.726386	-0.621226	-0.92204	1.23303	-0.0757064	2.43335	1.35906	1.21897	-0.855178	0.928631	-0.525575	-0.279353	-0.545181	0.641158	-0.18115	-0.259363	0.802099	-2.45222	-0.978511	-0.300187	-0.280384	-0.727674	-0.451813	1.31154	0.896336	-1.36245	-0.18115	0.102576	1.04101	-0.326009	-0.42982	-0.18115	-0.729524	-0.407224	-0.18115	-0.396322	-0.651256	-1.33709	0.42606	1.10004	0.749208	-0.18115	-1.01959	-0.562775
O15173;T211-p	0.0134098	1.3276	-0.0933481	1.52487	-0.351795	-0.598782	0.0422672	-1.32535	0.806046	-1.4383	-0.107472	0.462263	0.0134098	2.06524	-0.832601	0.205906	0.0134098	-0.104922	0.110071	0.0242926	-0.907548	1.10687	0.837351	0.109346	0.351957	-0.40612	1.60753	1.54172	2.04574	0.134682	-0.428665	1.20754	0.681629	-0.312826	0.0134098	0.0134098	-1.09724	0.0134098	0.0134098	-0.633405	-0.435813	-0.819796	1.19136	0.467895	-0.0869004	-1.29075	-0.687321	-0.701288	-1.42305
Q15149;S4382-p	1.75346	0.0682819	-0.327235	1.09599	0.58609	-0.26954	-0.534978	-0.022676	1.16697	-2.36247	-1.25938	-1.05905	-0.566092	-2.66197	0.194943	-0.205275	-1.04545	-0.798125	-1.53472	0.475374	-1.01044	-0.371568	1.16512	-0.761345	-0.188024	-0.544817	1.07014	1.15547	1.05811	-1.71499	0.76681	1.20578	-0.022676	0.575214	0.322818	1.07422	0.829534	0.73563	-0.123409	-0.0431845	1.70717	-0.0747027	-0.777653	1.096	-0.022676	-0.0449873	0.475852	1.20712	-0.260819
Q9HAU0;S855-p	-0.142686	0.470521	-0.0664911	-1.72454	-1.18629	-0.886325	0.146776	-1.21745	-0.557877	-0.684524	-0.0664911	0.914548	-1.0361	-0.561464	-0.0664911	1.04162	-0.322263	-0.0664911	0.240602	-2.02315	1.75924	1.60042	1.39877	-0.766635	-1.58255	-1.51971	-0.0664911	-1.43607	-0.0664911	0.0138596	-1.98107	0.597926	-0.494196	-0.0664911	-1.08788	-0.00602291	-0.26123	-0.0664911	-0.939913	-0.968807	0.594908	0.224983	-0.839465	-0.0664911	0.674428	-0.808334	-0.0175761	0.649004	0.565291
Q6UX71;S506-p	-1.08768	0.632428	0.0631024	-0.088947	0.0144521	0.311924	0.684724	0.0631024	1.16221	-0.500552	-1.69326	-0.982489	0.240623	-2.76099	0.252047	-0.144121	1.03296	-1.56593	-0.784359	-0.676791	-1.18137	-1.89352	-0.0718543	0.30096	0.28879	0.0631024	1.23922	1.54769	-0.16677	0.0631024	1.78563	1.19785	0.370897	1.69651	0.0701689	0.743202	0.0631024	-0.4975	-0.0758803	-0.223253	-1.10444	0.189363	1.57247	0.107263	-0.846145	0.522925	0.503672	-0.990263	0.708859
P29590;S403-p	2.16023	0.00607374	-0.421026	0.517955	0.501788	0.83931	0.359281	0.431831	0.00607374	-0.239616	-0.371935	-0.949992	0.00607374	-0.410216	0.00607374	2.01701	0.0904027	-0.946861	1.57609	-0.631604	0.315336	-0.453572	1.28897	0.153103	0.437787	0.847788	0.456047	0.00381509	1.72784	-0.689975	-1.09922	1.43085	-0.394761	0.00607374	-0.127542	1.12822	0.466299	0.000163751	1.01606	-1.71743	1.60269	1.89124	-0.849644	0.795918	0.665457	0.877491	-0.332568	0.736941	-0.975244
P29590;S505-p	1.8486	-0.216402	-0.165496	0.942661	0.378106	0.643182	0.619928	0.162432	-0.446387	0.168626	0.0321658	-1.49095	-0.193898	0.281443	0.0321658	1.84654	0.0321658	-1.12191	1.00789	0.00919931	0.652435	-0.167103	0.266528	0.536726	1.07249	0.981531	0.274046	0.0321658	0.610891	-0.780724	0.0321658	1.2004	0.0321658	-0.386727	-0.266412	0.633315	0.0232909	-0.358609	1.293	-0.987117	1.18687	1.92736	-1.78626	1.08778	0.569248	0.863588	-0.301155	0.9741	-0.770042
Q13200;S16-p	1.94961	0.0409797	-0.155697	1.4923	1.25833	0.0409797	1.77519	1.94982	0.137958	1.08609	0.650852	1.28561	1.11808	2.60589	-0.508345	-0.584157	0.0409797	0.0102443	1.53026	2.35108	1.38403	-1.1177	0.920131	0.632953	1.00399	-0.706198	0.587601	-0.0237639	0.531747	-0.390945	-0.334875	-0.4518	0.311405	1.11802	-1.01915	-2.03349	-0.79886	-0.77647	0.368301	-0.592653	0.952947	0.223	-1.28844	-1.03564	-1.04195	0.209506	-1.09417	0.331314	-1.02452
Q9H307;S66-p	-1.32149	-1.24653	-0.140225	-0.459938	-1.82039	-0.711647	0.232064	1.30954	-0.0221271	-0.838728	1.90685	-0.259057	-1.63324	2.31862	0.855933	0.0580381	0.0580381	0.0580381	0.720735	-2.56297	0.88102	-1.52826	-0.279422	0.0580381	-0.556467	0.417375	0.17168	0.0580381	1.22408	0.147619	-0.500898	-0.714645	0.310612	0.254159	-0.952659	-0.935887	-1.38062	0.0580381	0.658929	0.0580381	0.0580381	0.806437	0.0858328	-0.559092	-0.891202	0.0730377	-1.58014	-0.318597	-0.689938
Q96AD5;S404-p	0.07192	-1.1197	-0.267114	0.76175	-0.26763	0.00363358	1.71151	0.326491	2.3482	-2.04175	1.06945	1.46512	-0.0461109	0.480036	0.658429	-0.24956	0.110576	-0.195905	0.641295	0.00363358	-0.0166486	-1.15684	1.09213	-1.65775	0.591563	-1.45628	0.219302	1.80941	1.50747	-0.729679	-0.465832	0.591423	0.00363358	0.703842	0.994885	-2.04089	0.00686056	-1.29917	0.289047	0.150992	2.03019	-0.83697	-0.361347	0.376847	-0.256876	-1.17634	1.69137	-0.851567	-1.06604
Q86W92;S794-p	2.03057	-1.82606	-0.0462533	0.580186	0.00514073	0.474469	1.12338	-0.0303276	-0.950056	-0.421462	-2.0674	-0.732146	1.12764	-0.886832	0.00514073	-0.0243703	-0.360574	-0.844559	-1.00507	1.69487	0.700702	-2.01915	-0.491576	-0.142604	0.483141	0.268273	1.00002	0.00514073	-1.31364	-0.602971	0.0525387	0.00514073	0.410333	0.577678	1.42535	0.718955	2.32145	0.0841281	0.349762	0.759645	1.37154	-0.352738	2.3695	0.468277	-0.124192	-0.235362	0.71058	0.234975	0.321321
Q8NEY8;S133-p	1.12666	-0.637146	-0.0710987	1.12559	1.73403	0.251083	0.72689	0.00762717	0.73928	-1.01443	-0.35009	0.499583	2.08007	1.94711	0.0757604	0.22435	-0.859796	-1.64349	-0.730279	0.728898	-1.53759	0.316117	0.733122	0.00762717	0.417275	1.68841	-0.133559	1.18243	1.93309	-0.342195	2.10554	-1.50797	-1.21343	-1.75559	-0.187564	0.473292	0.589434	-0.885651	-0.0732915	-1.44854	0.305967	0.584521	0.00762717	-1.6097	0.00762717	-0.381233	-0.0864078	-1.92042	0.212793
Q9UKV3;S1004-p	1.35824	-0.0847437	0.577471	1.84749	0.712616	-0.0416179	-0.914952	1.37076	0.25794	-0.39821	1.75182	1.21558	0.914983	2.27023	-0.0416179	0.407687	0.803501	0.868199	0.740354	0.536285	0.450574	2.26525	0.451665	0.048776	2.38908	-0.0416179	-0.0416179	-0.319473	1.38309	0.352254	1.23569	-0.909719	-1.4009	-1.1469	-0.737598	-1.33056	-0.923646	-1.27689	0.0131085	-0.721015	-0.0416179	1.08077	-1.72978	-0.0416179	-1.95592	-0.224343	-0.850457	0.34091	-1.10094
Q14738;S573-p	1.08962	-0.31224	-1.06912	-2.60551	0.592474	-0.657338	0.0379167	0.254828	-0.823685	-1.89058	-1.37819	0.566528	1.04007	-2.05936	1.50168	1.15548	-1.25648	0.629656	0.0952965	-1.01058	-0.503643	0.559837	1.565	0.253354	0.280546	-0.206181	0.540819	-0.371203	-1.73305	1.68747	0.0379167	0.156603	-1.11989	0.214464	-0.92729	-0.204188	0.977522	0.0379167	0.00278577	0.316165	-1.2114	0.642776	0.340951	-0.544006	-0.537655	-0.796338	0.232719	-1.65143	-1.3254
Q9Y478;S108-p	-0.41408	-0.280311	0.00749237	-0.23721	0.00174414	-0.601049	-1.41192	0.210593	0.0883431	-2.00669	1.78658	1.63249	-1.03063	-1.95215	-0.259298	-1.74386	0.465401	-1.00591	-0.251135	-0.651088	-1.7412	-0.676669	-0.325237	0.00174414	0.194194	0.00174414	-0.400062	0.835729	0.793673	0.653641	-0.367089	-0.0479012	0.00174414	0.0236238	-1.19335	-0.422723	-0.194697	-0.47073	0.584042	0.285632	0.0974749	1.45906	-0.799577	1.53933	0.00174414	0.464665	1.31373	0.00174414	-0.464485
O43741;S108-p	0.158942	-0.302552	0.53101	-0.517524	0.402817	-1.69439	-0.672579	0.35827	1.14597	-1.70635	0.0621873	2.52004	-0.0185667	-2.67976	-0.73012	-0.0207627	0.633203	-1.29644	-0.0311556	-1.74411	-1.64328	-1.55729	-0.374908	-0.971446	-0.88363	1.04336	0.0304778	0.89923	-0.60763	0.0621873	0.531095	0.299753	-0.487055	0.718361	0.0621873	-0.585193	0.394648	0.0621873	0.125913	0.0621873	2.46066	0.495584	0.0621873	0.265002	0.8891	-0.6365	1.20625	0.207509	-0.460855
P10644;S83-p	1.58036	-1.23506	1.27649	0.61803	0.739692	-0.122582	0.0718168	0.608164	-0.966001	-0.0972802	-0.779591	-0.266823	0.0551471	-2.68385	-0.0866416	0.227744	0.578976	0.0718168	1.9661	1.03781	-2.21468	-1.22926	0.21485	1.24586	1.769	1.56861	1.00456	0.595854	-0.603099	0.0718168	1.93355	1.18681	0.570907	0.716079	-0.079063	0.849275	0.935695	-0.853455	0.574156	0.224984	0.513652	0.792057	0.961424	0.98439	-0.117436	0.616388	1.30857	0.502439	-0.573507
O75569;S18-p	-0.309985	-0.720491	-0.522878	0.0789715	-1.32289	-0.58964	-1.20948	-0.323078	-0.5933	-1.28128	-0.01138	-0.682411	-1.98309	-1.24685	-1.40589	-0.181308	0.658236	0.77273	-1.66829	-1.75161	0.304549	-0.828671	-0.01138	-0.479562	-1.27207	1.42	1.90034	0.26657	-0.01138	-0.01138	-0.989923	0.0333964	0.584695	0.540166	-0.01138	-0.237476	-1.74461	-0.01138	-0.311418	-0.554095	-0.6086	1.07099	0.344896	-1.22888	-0.720188	1.01032	-0.969028	-1.39852	0.501472
Q13523;Y849-p	-1.16358	1.09715	1.79747	1.15515	1.03462	1.34303	-1.24896	0.0175889	-0.660352	-1.30671	0.896475	-0.0425155	1.92363	0.53763	0.34666	-0.749809	-0.253067	0.0175889	2.22848	-1.34819	-1.72836	-0.489481	0.774082	-0.809757	1.31892	1.85699	0.797528	0.0175889	1.36956	0.0398794	0.466025	0.66206	-0.275829	1.10525	-0.163157	-0.916705	1.33628	-0.426306	-0.851875	1.26635	2.19753	0.637615	-1.19001	0.0175889	0.738151	0.31983	-0.546754	0.356637	-1.07119
Q05209;S435-p	2.48963	-0.917154	1.20667	0.984918	0.235927	-0.475764	-0.128058	0.0389713	0.340868	0.905796	-0.484608	0.0318648	0.0419341	-2.57244	0.799617	0.434931	1.67194	-2.00383	-0.541137	0.892075	2.30142	0.880833	1.73949	1.30781	-2.00649	-0.236828	-1.40066	1.26767	-2.0495	0.2464	-0.218816	-0.868266	-0.317238	0.0627301	-0.196399	1.6048	-0.0132007	-0.360306	0.0389713	0.793598	-0.0302203	1.08349	-1.87729	0.806111	-1.02112	-0.0393155	-0.00790709	0.637853	-0.46836
P08575;S975-p	0.0205134	-2.25346	0.0593635	1.0878	0.735698	0.557425	0.0205134	-1.25398	0.0554437	-0.0440461	-0.607834	-0.266166	0.0205134	-0.611551	0.0205134	0.28517	0.981195	0.894124	2.09668	0.422472	-1.05493	0.178605	-0.704602	1.46166	2.63043	0.578333	1.33525	1.18102	2.26205	-0.209741	0.269629	0.486829	1.96772	0.223718	0.45031	1.2847	0.793147	0.443057	1.28329	1.76395	1.10468	1.70121	1.44799	1.19105	-0.111456	0.0701817	0.246733	0.181858	-0.291261
Q9UKM9;S135-p	-0.067406	-0.0687284	0.332739	-1.14284	-0.528588	-0.0244696	-0.424227	-0.0687284	1.72973	1.02069	1.44516	0.00272251	0.105067	1.23882	-1.60685	-0.640672	0.103893	1.38242	-2.18421	1.69981	-1.49685	2.06335	1.45906	0.680378	-0.353782	-1.40541	0.729548	-0.244647	0.210216	0.898565	-1.39121	-0.143331	-0.0687284	-0.940184	-0.0142678	-0.929991	0.439229	0.715149	0.838721	2.00098	-0.0687284	0.00306869	0.542918	1.02937	-0.0687284	0.893803	-1.32819	1.75606	0.557157
Q9Y520;S2105-p	1.38687	0.162016	0.100185	1.90096	1.17304	0.807853	0.446626	1.90905	0.379168	1.16876	0.520311	0.673134	-0.33285	2.17143	0.686584	-0.969383	-0.117386	0.100185	-0.00866125	1.96411	1.70599	1.17798	0.625368	0.73347	0.100185	-0.578976	0.100185	0.755349	-0.124389	0.758873	-0.578272	-0.356399	-0.615823	-0.635408	-1.06029	-2.15575	-0.198773	0.100185	-0.614664	-0.172019	0.860295	0.509336	-2.08114	0.513373	0.181689	0.100185	-0.15076	0.0386675	-0.178889
P49756;S677-p	-0.281314	-0.174866	0.366965	-0.324631	-0.697552	-0.234314	0.278408	0.672134	-0.00292146	-0.553399	-0.00292146	0.0590604	2.04493	1.58968	-0.0668585	1.13389	-1.69713	1.40522	-0.893044	0.0685308	0.84405	0.404803	1.9447	0.764807	-0.178903	-0.953011	0.361751	-0.00292146	0.0946712	0.549715	0.198899	-1.27448	-1.11207	-1.54457	-0.113131	0.125331	-0.00292146	-0.577926	-0.374298	0.773456	-0.867121	-0.21169	-1.09248	-0.00292146	0.605916	-0.00292146	-1.17462	2.81251	-0.147096
P42695;S1384-p	2.10384	-1.02581	0.164022	2.00018	1.25145	1.02771	0.604152	2.3831	-0.365077	-0.21592	0.104706	2.63263	1.46864	1.51433	1.8642	0.198476	-1.7479	1.63859	0.674149	1.21946	0.00646964	2.44766	1.46296	1.26188	-0.0309705	0.611189	-0.484336	-0.0875927	0.959092	-0.0617708	-0.0617708	-0.0617708	-0.0617708	-1.48373	-0.875201	0.232236	-0.0617708	-0.931883	-1.558	-0.822355	1.9755	-0.0617708	-0.77024	-1.07687	-0.306228	-0.220956	0.0178167	-0.359133	-1.01424
Q9UQ35;T1208-p	0.8124	-0.304156	1.32273	2.22041	0.870874	0.0486662	0.39064	0.645018	0.193553	0.659082	1.52575	1.69457	0.887054	1.75184	0.0429273	0.8616	0.35546	0.0486662	1.79934	-0.179647	0.735661	-0.360609	1.46549	-0.790644	0.368199	0.0486662	0.211894	-0.854804	1.04398	-0.137813	0.0486662	-1.82347	-0.736508	-0.550777	-1.53007	-0.806962	-0.763427	-0.395614	0.500584	0.412715	0.806919	1.21543	-1.44976	0.634467	-0.122653	-0.769398	-1.44114	1.69623	0.661995
P16401;S18-p	0.904298	-0.549323	1.6796	1.82583	1.93106	2.38422	-0.446174	0.181489	-0.406275	1.14397	0.284597	-0.151513	1.09182	2.52454	2.32376	-0.151513	-0.220871	-0.152383	1.53771	0.767769	-0.512838	1.04561	1.98968	1.21547	2.15729	-0.151513	-0.207047	0.237684	1.42626	0.433374	0.461546	0.356672	0.333849	-1.01801	-0.386714	0.422847	1.15126	0.429522	-0.151513	-0.240645	-0.151513	1.72275	-0.151513	0.186898	-0.0873568	0.427359	-0.0357555	-0.727453	-1.8125
Q14498;S97-p	0.578319	0.329755	0.692779	1.06727	0.0595673	-0.600945	0.698585	-0.0613447	0.315387	-0.330254	-0.204219	1.70669	2.55531	0.344195	0.0595673	0.599148	-1.69052	1.06261	0.0595673	-2.41067	1.4963	0.157784	0.457512	0.249603	-0.832397	-1.98298	-0.304089	0.0595673	0.432524	-0.388251	-1.15247	-1.67673	-0.0280219	-0.963562	-0.421536	0.0595673	-0.0478806	0.0595673	0.427774	1.19337	-0.218499	1.48905	-2.56106	0.0203694	0.0606625	0.41646	0.037843	-0.5141	0.0627066
P38159;S208-p	1.19409	-0.00138456	0.0253806	0.248943	-0.13177	0.0122533	0.579097	1.36015	-0.810506	-0.295974	-0.69071	0.886503	1.60501	1.06048	-0.424219	0.735177	-0.00138456	0.408299	-0.693529	-1.18668	-0.00138456	-2.23157	1.04233	-0.0768498	-0.00138456	-1.12601	-0.602421	-0.793172	-0.796887	1.0234	0.235448	-0.361628	-1.01146	0.493996	-0.00138456	-0.00138456	-0.469455	-0.0773527	0.840458	1.96044	0.415691	0.930446	-2.52389	-0.803291	-0.72059	-0.00138456	-0.00138456	-2.02623	-0.290011
P18754;S11-p	-1.18597	-0.406202	-0.287139	0.12628	-0.523345	-1.26309	-0.717265	0.155191	-1.45892	-0.281995	0.923687	-1.03093	1.60696	1.90986	0.109845	0.591106	0.300097	0.940838	-0.303412	-0.752678	-1.14009	-0.644228	-0.148598	-0.517845	-0.465993	-0.902747	-0.148598	-0.508405	-0.391209	1.7177	0.724106	-1.69964	-0.251396	-0.148598	-0.464458	-1.50068	-1.18606	-0.148598	0.274822	0.342411	0.648041	-0.589375	-0.487242	-0.148598	-0.478392	-0.123628	-0.480726	-0.64055	1.82503
Q9NQC3;S15-p	1.93944	0.688482	-0.575501	0.0237039	0.832812	0.217822	1.21871	-0.474718	0.24186	0.0237039	-1.67381	1.10123	-1.37841	0.164705	-0.840082	-1.01961	0.96658	-0.910474	1.33101	1.85595	1.05645	1.12729	1.14707	0.0237039	1.10006	-0.0787339	1.20128	-0.153728	0.218673	-0.937987	-0.1686	0.0237039	-0.721179	-0.431251	-1.74664	0.518024	0.971892	-1.29603	0.0931992	0.0237039	0.0237039	0.570427	-1.41134	-0.691168	0.18527	0.0237039	1.43689	-0.0200777	0.385058
Q9UQ35;S351-p	0.81066	-0.0353559	1.04338	0.324501	0.234488	0.362705	0.755023	0.484773	-0.106414	0.201432	1.17127	0.244314	-0.288322	0.965814	-0.403997	0.772364	-0.69364	1.55259	0.968493	0.590304	1.68154	0.881769	0.451665	-0.0971088	1.94788	-0.0666214	0.457004	0.388751	1.18577	0.449087	0.346975	-0.161985	-1.0127	-0.971614	-0.481346	-0.89774	-1.85688	-1.28763	0.720621	0.561963	-0.106414	0.915666	-0.832062	-0.942872	-1.6795	-0.626198	-0.139042	0.446388	-1.30349
O95171;S475-p	-1.62279	-0.10498	-0.10498	0.733043	0.46571	0.253498	-0.311776	-1.12645	-0.817207	-0.649649	-0.171203	-0.138918	0.531682	-1.29499	-1.65729	1.70028	-0.736578	0.0120339	-0.242293	0.837944	-1.70144	-0.358681	1.51766	-1.25111	0.354193	-1.33178	-0.242961	-0.10498	1.02381	-0.86498	-0.50439	-0.10498	0.200884	1.28499	-0.246918	-0.109593	1.00428	1.44257	0.918581	0.329357	-1.32546	-0.812169	-1.28214	-1.43759	0.728401	-1.19028	1.14076	-1.48469	-0.548719
O75396;S137-p	0.0715782	-0.979137	0.344817	-1.31759	0.197387	1.39144	0.415691	-1.40384	-0.748414	-0.721552	-0.886492	-1.08683	1.36444	-1.69027	-1.16365	1.92297	0.0715782	0.195067	-0.607287	0.192138	0.426147	0.636518	-0.480089	-0.877595	1.77393	0.555038	1.46384	0.0715782	-0.748181	-0.56612	1.47423	0.0715782	1.28546	0.405642	1.28595	1.53401	0.71349	-1.79526	0.888472	0.0715782	0.219541	0.998203	1.83028	0.905434	-0.478386	-1.03979	0.875795	-1.14691	-0.93986
O94979;S799-p	0.012491	1.75593	-0.853814	0.781544	0.82653	0.299707	0.830391	-0.0652569	-1.3196	-0.0652569	-0.661974	-0.613993	0.639837	2.53333	-0.415085	-0.125644	1.1336	-1.48866	0.227379	0.0687989	1.94807	-1.53064	0.445258	0.178603	-0.662119	-0.0652569	-0.414458	1.06657	1.03055	-0.0652569	-0.879138	-0.940343	-1.1388	-0.400399	-0.920882	-0.0652569	-0.286191	-0.589847	1.4468	-0.0652569	-1.15827	1.47247	-1.63979	-0.0652569	-0.555335	-0.0600558	-1.19101	-0.565033	0.284363
P21127;S589-p	0.638912	-0.380914	0.445486	1.64645	1.65188	0.350868	-0.941435	1.73921	1.35238	-0.786032	0.772785	1.75434	0.840535	1.87292	0.227713	0.625648	-0.00871852	2.70623	-0.602418	1.44815	0.434386	2.08461	1.17981	-0.00871852	1.36152	0.458911	0.150614	-0.290076	-0.0306492	0.365602	0.7107	-0.106469	0.610478	-1.40596	-1.13549	-0.810396	0.595302	-0.786653	0.467119	0.456472	0.584123	1.87744	1.14785	0.608883	-1.16039	0.135422	-0.731252	-0.485746	-0.74026
Q9BX95;S112-p	1.95628	0.320376	-1.1141	0.46879	1.30543	-0.763254	0.190703	-1.05092	-1.28701	-0.801981	-2.37999	-0.0179751	-0.0179751	2.14512	-0.0179751	-1.99282	1.51536	-2.16096	0.173645	0.672909	-0.0179751	0.285781	1.36508	-0.0179751	1.48311	-0.232501	1.29777	0.279202	0.21917	-0.383036	1.558	0.49233	-0.0179751	-0.480421	1.26574	0.362968	-0.0179751	0.55435	-0.43897	-1.25844	1.62121	0.797858	0.279284	1.34468	-2.42805	-0.0179751	0.475352	0.0204967	0.122745
Q14978;S538-p	-0.772924	1.84047	1.56	1.53387	1.38958	0.872924	0.167848	-0.293199	0.087018	1.95678	1.3527	0.201449	0.763464	2.69721	-0.0858106	1.62767	-0.353479	-0.24247	1.30219	-0.24034	0.520692	1.48071	0.6598	-0.626473	1.87086	-0.0477392	-1.68044	-0.0477392	0.799186	-0.0477392	0.0114899	-1.53863	-0.317493	-0.437992	-1.28982	-0.238993	-1.47294	-0.798739	1.56363	-0.0477392	-0.261688	0.0771774	-1.4589	-0.0435937	-0.841349	-0.639689	-1.64297	0.105445	-1.28061
Q9NWH9;S553-p	1.49504	0.519647	-1.63744	-0.921291	1.32125	0.167458	-0.731218	-0.655508	1.54058	-0.359381	-1.5535	-0.465613	0.239669	1.67362	-1.53976	0.178156	0.507995	-0.272304	-0.285397	0.01438	-2.19452	0.274421	0.242097	0.44384	1.27676	-2.19304	0.291337	-0.866519	1.21994	1.21479	0.640258	0.01438	-0.224733	0.01438	-1.54508	0.278673	-1.12211	-0.636295	0.69007	0.0909749	-0.364864	0.994242	0.0626491	-0.33472	-2.24821	-0.887263	-0.522287	0.750415	1.15592
Q8TAQ2;S347-p	-0.29125	2.65212	0.125403	-1.69126	-0.913193	0.303278	-0.895593	-0.174606	0.437179	0.125403	0.250319	0.507803	0.361317	2.38417	0.125403	0.125403	-0.64215	1.27659	-1.37761	-1.37261	-1.60937	-1.16544	-0.834463	0.755951	0.546346	-0.0500458	0.716399	-1.32615	0.66057	0.313059	0.125403	0.00199807	-0.00505807	-0.137953	-2.32019	-1.19714	0.262491	1.0742	1.32025	0.125403	1.69863	0.333708	0.486619	-1.05296	-0.906157	-0.042461	0.125403	-1.52967	0.125403
Q13425;S110-p	-0.32955	-1.4321	-1.07332	0.284413	-0.828751	-0.365605	-0.303573	-0.815735	-0.391441	-1.08614	-0.549788	-0.0964196	-0.982253	-1.35668	-0.0907167	-0.2478	1.1066	0.291407	0.124087	-0.0907167	-1.57883	0.375169	-1.64304	-1.16543	1.91806	-0.0638025	1.15128	0.284447	2.52666	0.604408	-0.789861	1.38436	1.75212	0.319565	0.827488	-0.0907167	1.01467	-0.0907167	-0.14612	0.804398	-0.0907167	-0.649067	2.00173	-0.130938	-0.0907167	-0.0907167	0.244668	1.18216	-0.0907167
O94875;S259-p	-1.93422	0.510813	0.0548911	-1.62581	-1.79739	-1.29832	-1.63018	-0.561378	-0.598464	0.0618285	0.79505	-1.90484	-0.0743875	-0.946188	-0.0470274	0.321374	-0.67496	-0.277671	-1.72731	-0.941615	0.0832262	-0.71338	-1.00376	-0.688454	-1.02749	-0.0743875	0.515522	0.205877	-0.47977	0.721432	-0.0743875	-0.0743875	0.747627	-0.0448186	1.42766	-0.526176	1.37884	0.615453	-0.309843	-0.647061	-0.356482	-1.05013	-0.0743875	-0.164265	0.0514245	0.485207	0.88211	-0.370078	1.96192
Q01082;S2138-p	-0.965985	-1.89945	1.02069	0.639446	-0.24637	1.33866	0.0295675	0.0295675	-0.0213141	0.761274	-2.06199	-0.939408	-0.951387	1.84266	0.346735	-0.589183	0.90429	-0.0799082	0.11304	1.01501	-1.364	1.19565	-0.794137	1.23344	0.345506	1.11245	0.0295675	0.969193	1.49624	-1.13793	0.950001	1.24402	0.475865	0.685306	-0.675585	0.63435	2.08749	-0.15549	0.36121	-1.36677	0.829542	-1.34658	-1.16303	1.55555	0.404937	0.0295675	0.425151	-0.52099	0.597596
Q01082;S2102-p	-0.991208	1.26633	0.938737	-0.468306	-0.598905	0.60232	-0.566982	-1.8317	0.189978	-0.0316354	-1.45313	-0.989244	-2.63786	-2.33064	-1.05376	-0.618294	0.723896	0.460041	-0.0169794	0.718709	-1.44694	1.95543	-1.88021	-0.925148	1.31663	0.244491	0.0883016	0.61779	-0.0316354	-0.578952	1.16068	-0.0316354	0.620762	-0.28356	1.00082	0.236012	2.38184	-0.422427	1.36079	-0.566877	0.609751	-0.30283	1.32684	0.156008	0.777947	0.0275932	0.735639	0.727855	0.542744
Q9BXP5;S67-p	0.308491	0.00965401	2.2643	1.8245	1.20557	-0.0631191	0.0354164	1.16495	0.0631193	1.2684	2.34213	1.376	1.37546	0.738388	0.369536	0.530311	-1.11319	0.179174	0.767891	0.0707287	1.06432	0.865239	0.91153	0.684871	0.0631193	-0.430319	0.0631193	-0.508473	0.621342	1.41994	0.0523147	-1.25859	0.119242	-0.315	-0.25053	-0.395261	-0.0438533	-0.687294	0.667619	0.273868	1.35329	1.74884	-1.51133	-0.117693	-0.996107	-0.881455	-1.46662	-0.76591	-1.36617
Q8IYB3;S450-p	-0.207864	0.236822	0.465748	-0.719575	-0.789617	1.24976	-0.342128	0.173924	0.0507672	-1.43562	1.30388	-1.41143	0.0507672	2.06978	0.191507	0.985473	0.89865	0.547348	-1.76532	-0.125129	-0.474841	-0.469461	0.947437	0.0507672	1.14604	0.0425069	-0.859871	-1.15642	2.50383	0.918529	0.0507672	-1.44663	-0.99302	-0.468671	-0.673665	-1.8024	0.0507672	-1.19592	0.512016	0.316469	0.925322	1.42767	-1.66808	-0.044255	0.294785	-0.267803	-1.54213	1.19367	0.802843
Q9BXP5;S74-p	0.308491	0.00965401	2.2643	1.8245	1.20557	-0.0631191	0.0354164	1.16495	0.0631193	1.2684	2.34213	1.376	1.37546	0.738388	0.369536	0.530311	-1.11319	0.179174	0.767891	0.0707287	1.06432	0.865239	0.91153	0.684871	0.0631193	-0.430319	0.0631193	-0.508473	0.621342	1.41994	0.0523147	-1.25859	0.119242	-0.315	-0.25053	-0.395261	-0.0438533	-0.687294	0.667619	0.273868	1.35329	1.74884	-1.51133	-0.117693	-0.996107	-0.881455	-1.46662	-0.76591	-1.36617
Q14669;S1016-p	0.902433	0.143255	1.02987	1.60732	1.03485	-0.0216798	0.00166971	0.752972	1.23308	1.543	1.21675	1.24927	0.619869	0.372597	0.206033	-1.19039	0.882405	-0.499169	1.0491	0.860744	0.234492	0.868162	0.501925	0.635533	1.85054	-0.171226	-0.905892	0.250956	-0.482632	0.775272	0.10229	0.0442945	0.924437	-0.591257	-0.667561	0.628034	0.0442945	-0.997847	0.723352	-0.180845	1.0065	1.58947	-2.26952	-0.125126	-0.742121	0.383383	-0.591293	0.0442945	0.0442945
Q01518;S34-p	1.75377	0.451115	-0.105548	2.30995	1.11145	-0.117503	-0.105548	1.97288	0.834497	1.52609	0.113291	1.86914	-0.549296	1.34641	1.15696	-0.223236	1.49	-0.51366	-1.49419	0.98682	1.23177	0.805329	1.91262	0.68953	0.941627	-1.20413	-0.105548	0.933716	0.308787	-0.37666	0.839185	-0.31486	-0.556358	-1.3103	-1.11304	0.586619	-0.321016	0.55151	-0.412093	-0.770362	-0.0829659	-0.0496313	-0.117017	0.843365	-0.550215	0.440602	-0.0467525	-0.147474	2.16044
Q13586;S257-p	1.52631	-2.16587	-1.36009	0.650452	-0.73644	0.0409377	-1.7438	0.332163	0.365266	0.0409377	1.14835	-1.86465	-0.438899	0.406857	0.447044	-0.329206	0.170831	-0.960904	0.147038	0.131305	-1.76858	-0.230103	1.20231	-1.16499	2.41045	0.949417	0.600052	0.593579	1.13766	0.429289	1.52879	1.57633	0.0409377	0.465555	-0.237143	-1.27792	0.164504	1.25278	0.0409377	-0.392758	0.0409377	1.37887	0.343826	-0.498939	0.0409377	0.0409377	2.63987	-0.27894	1.02204
P16949;S63-p	0.0142916	-0.256958	0.181778	-0.706824	-0.219353	-1.43506	0.54925	1.96365	0.486882	-0.642779	-0.0724519	-0.442644	1.36049	0.0799762	1.94454	-2.09009	0.962053	2.02136	0.375008	0.565407	0.0130327	0.0130327	0.703509	0.431028	-1.39042	0.0130327	0.0130327	0.766044	-1.75299	0.475661	0.649346	-1.53593	0.112912	0.0130327	0.0130327	1.39744	0.055997	0.0651279	0.242032	-0.814677	1.68307	-0.00701574	0.0130327	0.0130327	-0.0551577	1.22092	1.50252	-1.88696	-0.910317
Q13033;S229-p	1.32687	0.103878	-1.31325	-0.948945	1.66545	-0.387536	0.184228	1.37191	0.253612	0.408789	0.103878	0.561153	-1.70446	0.0577198	0.0996695	0.103878	-0.901262	-1.00774	-0.638308	0.337293	2.65229	-0.582895	0.888905	0.429329	-1.06648	0.25763	0.340822	0.103878	1.12533	-0.0753759	-1.76735	-0.037864	0.103878	0.103878	0.086088	-1.33985	-1.01768	0.103878	0.279251	-0.402664	0.79482	0.0259261	-0.965109	0.196868	-0.232519	0.103878	-1.29631	0.835307	0.754379
Q8N3V7;S833-p	-0.990348	0.44827	0.107936	-0.507447	-1.41172	-0.677653	-0.457414	-1.48837	0.535856	-1.94732	-1.11363	-2.30138	-1.23645	-2.66341	-0.959538	0.175638	0.869928	0.48385	0.62481	0.619116	-2.02793	-1.70769	-0.161077	-0.367127	-1.37792	0.107936	1.04381	0.697722	0.991713	0.107936	0.786635	0.114605	1.69223	0.107936	0.107936	-0.583475	0.764978	0.107936	0.68682	0.369855	0.107936	-0.23025	1.42461	0.107936	0.877861	1.49879	0.107936	-0.0115714	1.21891
P37802;S163-p	-0.0107882	-1.43222	0.0474177	-1.12867	1.15247	-0.915187	-0.614337	1.20125	-0.716754	0.782757	1.0479	2.00011	1.01635	-1.78913	0.829263	-1.1187	0.948403	-0.250171	0.984733	0.104746	0.139357	-1.65947	-0.0107882	-0.00303781	-1.26444	-0.13276	-0.79494	-0.425517	0.314688	0.361543	0.302935	-0.8721	-1.01531	-1.19061	-1.00083	-0.803812	-0.0183603	-0.0107882	-0.416572	0.920585	-0.542216	1.32155	-0.463237	-2.41366	1.18803	-0.253161	-0.30038	-0.292813	-0.278725
P23193;S100-p	-1.39309	-1.18863	0.525547	0.758676	-0.759615	0.0762996	-0.00480504	0.556584	-0.577738	1.91753	1.16162	1.34084	-0.630839	1.17853	-1.1185	-0.528438	1.70739	-0.0581539	-0.00480504	-0.639571	-0.752942	1.24004	1.48962	0.881545	0.661244	0.728091	-0.36622	-0.527402	1.38072	0.602703	0.67033	0.348852	-0.00480504	0.540377	0.152677	-0.217277	-0.196949	-1.14927	0.336563	0.0985535	0.733095	0.294051	1.15983	-0.783318	0.724107	-0.704165	-0.00480504	0.864854	-0.132726
Q8IYB3;S402-p	0.416764	-0.233229	0.415021	1.85667	0.0793569	-0.167799	-0.0680175	0.0963768	0.095848	0.110413	1.05178	-0.424473	0.293696	2.75636	-0.101483	1.09188	2.01849	0.898486	1.20794	1.23717	0.277961	0.360846	1.24442	0.095848	1.68661	-0.427596	0.241201	-0.761639	1.80331	-0.00445511	0.170294	-0.784278	-1.0016	-0.791098	-0.54013	-1.39827	-1.48108	-1.76093	0.567817	0.134904	0.0582519	0.716931	-1.52081	-0.442978	-1.40645	0.095848	-1.54708	0.954455	-0.346598
Q9Y2W1;S575-p	-0.304295	-0.17822	-2.09577	-0.0423929	-0.0682092	0.320639	-0.704529	-0.0774261	-0.232642	-0.0423929	2.33301	-0.856054	0.944082	-1.77031	-0.33973	1.27831	-0.752281	-0.174632	-1.52917	-0.159072	2.56521	-1.92369	-0.542974	-0.0600625	-0.745559	0.643533	0.176899	-0.363611	0.00739831	-1.63162	0.615849	-0.744158	0.225149	-0.0245634	-1.03382	-0.0423929	-0.20352	0.343508	0.574698	-0.0423929	-0.0423929	-0.990803	0.0641928	-0.0621448	-0.32491	-1.52249	-0.329526	-1.3672	0.930202
Q8IYB3;T406-p	0.416764	-0.233229	0.415021	1.85667	0.0793569	-0.167799	-0.0680175	0.0963768	0.095848	0.110413	1.05178	-0.424473	0.293696	2.75636	-0.101483	1.09188	2.01849	0.898486	1.20794	1.23717	0.277961	0.360846	1.24442	0.095848	1.68661	-0.427596	0.241201	-0.761639	1.80331	-0.00445511	0.170294	-0.784278	-1.0016	-0.791098	-0.54013	-1.39827	-1.48108	-1.76093	0.567817	0.134904	0.0582519	0.716931	-1.52081	-0.442978	-1.40645	0.095848	-1.54708	0.954455	-0.346598
P35658;S678-p	0.527775	-1.34961	1.1506	1.62582	0.742034	0.0901816	0.691294	2.03797	-0.322559	0.938505	0.240229	1.52058	0.28583	1.75274	0.0463688	0.0022842	-0.74715	0.00113787	1.23499	0.643472	1.17	1.30939	0.759783	0.269212	0.721703	-0.906056	0.131764	-1.40167	0.481347	-0.669441	-0.23214	-1.03049	-0.599624	-0.421516	-0.985968	-0.294792	-2.10642	-0.661533	-0.174049	0.00113787	0.0461841	0.464937	-1.21051	-0.272416	-0.267547	0.00113787	-1.68299	0.00113787	-0.479812
O15427;S436-p	0.060453	0.200074	0.430144	1.6357	1.97927	0.250812	-0.173485	1.4441	0.477955	0.228146	-0.0333968	0.633096	0.313912	-0.270746	1.53995	0.060453	0.953541	-0.83224	1.25554	-0.291176	2.21312	-0.132306	1.51956	1.89912	0.278315	-1.41098	0.533128	0.0124712	0.186154	-1.11662	-1.41717	0.060453	-0.681481	0.154538	-0.907025	0.369416	-0.443347	-0.0326783	-0.409411	0.060453	-2.05356	0.472461	-0.552843	1.08408	-0.72717	0.103823	-0.545308	0.47312	0.00912555
Q9H3N1;S247-p	-0.88962	-2.02559	0.145498	0.418406	0.206446	-0.308142	-1.7515	0.305903	-0.831104	-1.04071	0.750241	1.301	-2.69576	-2.08107	0.676329	0.643177	0.412729	0.145498	1.24385	1.52506	2.2195	0.391042	0.678529	0.145498	1.13382	0.679363	0.199258	0.145498	0.773569	0.145498	0.626723	0.756894	1.15809	-0.0235113	0.145498	1.42514	0.387367	-0.565545	0.627336	-0.49076	-0.553444	0.0294764	-0.592505	0.219381	0.727844	0.399269	0.202532	-0.192812	0.144102
P24821;S72-p	1.53151	-0.877475	-2.18476	0.520915	1.30553	-0.6767	0.685755	2.32842	0.568961	-0.946803	-1.11889	-2.30747	2.20381	-1.18364	0.814967	-0.790047	-0.230932	0.511144	0.840644	0.211187	-0.176259	-0.122957	-0.176259	-0.556589	0.503667	0.584959	0.904793	-0.0282847	-0.176259	-0.493115	-1.09429	0.171842	0.631488	0.974795	-0.465681	0.172135	-0.176259	-0.395722	0.0616052	-1.04118	-0.366785	0.789651	-0.965499	-0.146444	-0.408944	-0.833626	-0.176259	1.14087	-0.703998
Q9C0C2;S872-p	1.33733	-0.232171	0.0136193	0.0165786	0.0165786	-0.988581	0.729411	0.414931	0.491902	-2.17313	-2.10001	-0.683828	1.13267	-2.20991	0.778563	-0.184954	-0.969601	0.95018	-0.10095	0.0165786	1.52147	-0.00720784	0.483275	0.405206	0.829252	-1.11519	1.32228	-0.0496973	-1.69219	0.237235	0.847746	-0.892577	-0.524161	-0.544329	1.34985	0.0862923	0.467308	1.53746	-1.32838	0.0165786	-1.49069	-0.543833	1.80161	0.172571	0.821603	-0.50253	-0.32759	-0.040879	1.01158
Q9C0C2;S893-p	0.0475519	0.802497	0.0475519	0.0475519	-0.0536905	0.0475519	0.383793	0.939372	-0.445177	-2.05869	-1.47793	-1.25117	1.47081	-2.41435	-0.224081	0.275618	0.0475519	0.419247	-0.739584	-0.467192	0.301745	-1.55745	-0.316933	-0.142936	-1.57962	-0.686358	-0.325396	-0.647941	-1.39266	0.86091	0.349199	0.0395191	-0.585587	-0.701445	0.681369	0.0475519	0.315834	0.12377	-1.61013	1.15641	-0.759431	0.24248	0.0475519	0.747706	1.98298	-0.689724	-0.511211	0.982293	0.378876
Q9HBL0;S899-p	-0.60963	0.00792715	-0.813299	-1.39773	-0.693698	-0.0512069	-0.444333	-0.623557	-1.72573	-0.0512069	-0.0512069	-0.47224	0.297703	-2.07105	-0.320401	-0.410873	1.262	-0.512732	1.08737	-0.271805	-1.91193	0.726808	-1.48607	-1.25739	1.3954	-0.585245	0.156938	-0.0512069	-0.537525	0.80412	-0.0512069	0.341581	2.19843	1.18539	0.0936636	0.802814	2.01746	-0.0340142	0.588334	0.413254	0.247764	-0.0512069	1.24089	0.0277474	-1.40267	-0.0512069	1.00066	-0.0512069	1.08783
Q68CZ2;S776-p	1.38775	-1.06357	0.385804	0.379997	1.63597	-0.499833	1.91419	0.879468	1.45057	0.563583	-1.94947	-1.31813	0.903769	-1.74035	1.01247	2.03844	-0.682571	0.129191	-0.116154	-0.581806	0.0569244	0.324066	0.588216	2.12378	-1.32256	0.453395	0.438179	1.6041	-0.0733713	1.80856	2.16727	0.298507	-0.152221	-0.13863	-0.356548	1.46112	-0.541681	0.608738	0.132137	0.0569244	0.0569244	1.43994	0.0569244	0.867909	-0.667327	0.307434	-0.299824	0.760744	-1.01925
O14683;S14-p	-0.887562	1.88367	-0.855292	-0.640096	-1.50135	0.791635	-0.818967	0.0389248	-0.0424211	-0.0424211	0.459096	-1.63914	0.569018	-1.55758	-0.0424211	-0.0424211	0.0420708	-0.0424211	-1.68787	0.139629	0.510278	1.71452	0.931986	-0.0631595	-0.805978	-0.0424211	-0.437332	-0.0424211	-0.0481373	0.334305	-0.649647	-1.45786	-0.258958	-0.510362	-0.530673	-1.08727	-1.63749	-0.252688	0.0595838	1.28183	-0.0424211	-0.187356	-1.34562	0.610851	-0.312134	-0.0424211	0.771427	-1.19259	-0.244906
O43399;S166-p	0.0664033	-0.678946	-0.0591039	1.09092	-1.10676	-0.301287	-0.111463	-0.468695	0.726288	-0.815198	-0.272954	-0.111463	-2.03331	-1.84858	-0.111463	0.0871747	-0.541009	1.45616	0.165361	-0.031911	0.875051	1.73722	0.203561	0.604729	-2.08764	0.751496	0.987602	-0.470363	-0.180051	-1.20766	-2.36578	-1.95612	0.784842	-0.368949	-1.93119	1.42137	1.59314	1.41921	0.0039134	-0.0231897	-0.752432	-0.704277	-1.47532	-1.19314	1.06948	0.44114	-0.574546	-0.957125	-0.592337
O43395;S619-p	0.377459	-0.103453	0.987308	1.66738	2.22117	0.150581	0.123737	1.93497	-0.0733652	0.619469	-0.306672	1.83894	0.616391	2.05234	0.061822	0.0076026	0.061822	-1.35314	1.2777	0.479581	0.44171	1.04887	2.28618	0.486389	1.76013	0.0814958	-0.379346	-0.306487	0.697549	0.869864	0.112725	-0.257848	-1.37809	-0.768688	0.061822	-0.342364	-0.627675	-1.35204	0.609496	1.45459	0.301689	0.061822	-0.883019	0.236017	-0.668844	-0.0433321	-0.247929	-0.384307	0.152993
Q9Y2X3;S502-p	1.77099	-0.0809975	1.34327	0.483174	0.690246	1.13043	0.834774	2.45759	-0.184538	0.571233	0.41582	0.298124	1.295	2.53785	-0.49504	1.13219	-0.139495	-0.52599	0.0452587	-0.768009	0.510838	0.306123	2.49111	-0.057976	2.08274	-0.912513	-1.33651	0.278261	0.207665	0.497427	0.0426415	0.337408	-0.057976	-0.27667	-1.45141	-0.00562305	-0.057976	-0.633877	1.12049	-0.161956	1.25033	0.557771	-0.057976	-1.20656	-0.057976	0.997751	0.257226	-0.130321	-0.618358
Q9UPN9;S1119-p	0.453682	0.975655	-0.308247	-1.38412	-0.790819	0.122042	1.55967	0.665086	-1.8995	0.0813122	0.893808	-2.10173	1.45924	-0.522322	-0.818675	0.633317	-0.589107	1.42631	-0.647013	0.147175	-1.39564	-0.404996	0.732992	0.0703771	-0.958746	-1.14389	-1.01851	-0.379933	0.330421	-2.28358	1.16128	-0.569671	-0.220305	0.122042	0.659838	-0.924333	0.257443	-1.05313	-1.67748	1.23862	0.122042	-1.73226	0.122042	-1.82345	0.633537	2.32034	-0.158668	0.780069	-0.872198
P26368;S79-p	0.144776	0.155104	0.654314	-0.779909	0.890341	0.527202	-0.246333	1.3294	-1.80812	0.57146	-0.00849534	0.664585	0.730853	-0.865231	-0.0365515	0.256504	1.71747	-1.35664	-1.66702	0.144776	1.27588	-0.0992361	1.32206	0.188863	1.46727	-0.469935	-2.31132	-0.840133	-0.385744	0.00937282	1.22939	-0.666833	-1.09117	-0.0509437	-1.17356	0.540857	0.144776	-0.835246	0.308653	1.40637	0.941206	1.49566	-2.10486	0.144776	0.490975	0.796544	0.150137	0.457608	0.959407
P30414;S463-p	1.13034	0.0292559	-0.0433521	1.41399	0.330155	0.685658	-0.140155	1.99704	0.16237	0.331643	1.44726	1.91011	0.417563	1.54184	-0.707816	-0.81282	1.37358	0.381849	0.869613	1.1144	0.844585	-0.253837	0.911177	-0.0211987	1.54348	-0.106422	-0.492984	0.203894	1.99355	0.257366	-0.157424	-0.953973	-1.12446	-0.0286408	-0.0286408	-0.0286408	-1.25726	-1.12645	-0.0286408	-0.363398	1.11693	0.545172	-1.71284	0.30122	-1.45992	0.339593	-0.451016	-1.01213	-0.983318
P19338;S563-p	-0.0368146	1.68425	2.12456	0.332787	1.37649	0.357994	-0.2556	0.943743	1.23109	0.90996	0.98895	1.32429	2.37054	2.68651	0.247851	-0.579088	-0.000220228	-0.602314	-0.376561	0.194782	-0.155639	1.7833	1.11025	-0.747302	2.14921	0.0789539	0.171525	-0.116533	0.485686	-1.58996	1.64891	-1.24594	-0.116533	-0.116533	-0.237316	-0.134062	2.10921	-1.32377	-0.597925	-0.827974	0.895541	0.294206	-0.756154	0.0339344	0.740224	-0.116533	-0.980352	-0.725113	-0.0628166
P18206;S346-p	-1.60976	0.899094	-0.228267	-0.90186	-0.985667	-1.68541	0.454312	-0.339033	1.18767	-1.39254	-0.0756855	-2.00944	-1.0045	-1.2677	1.27452	0.0342889	0.463168	-0.60866	-0.43062	-0.224049	-0.892627	-0.818525	-1.23478	-1.33795	-0.558407	0.438434	1.67862	0.445988	2.18127	-0.747058	0.0342889	-1.57789	0.0342889	0.438407	1.56501	0.0342889	1.14973	0.0342889	0.870398	0.643708	-0.146706	-0.569748	0.220148	0.0573945	0.566048	-0.801302	-0.133693	1.59559	-0.524591
P18206;S721-p	0.0255595	0.760567	-0.303521	0.0352511	0.0255595	0.0255595	0.615085	-0.154392	1.52043	-0.777283	-0.516188	-1.07806	-1.39699	-0.895506	0.792934	0.066814	0.572074	-0.71126	-0.218592	0.029644	0.931585	-0.646744	-0.731779	-1.06628	-0.973374	0.205749	0.916812	0.187795	2.08847	-1.74305	0.0255595	1.01183	1.163	-0.248345	0.0255595	-0.0510455	1.13505	-0.287449	0.882757	0.431806	-1.334	-0.411264	0.0255595	0.417225	0.238156	-0.999308	-0.347161	0.840982	0.445255
P11388;S1247-p	1.94399	-0.597025	1.23021	1.29599	1.63313	0.700899	-0.0828283	2.34455	0.333847	-0.100063	1.02137	2.00185	0.0336465	1.93538	2.44764	-0.234106	-0.710087	1.66097	-0.0448756	1.13858	-1.14946	1.90617	2.30246	-0.100063	0.527436	-0.390735	-0.417146	-0.455938	0.603978	-0.100063	-1.16024	-0.100063	-1.40367	-0.946786	-0.166427	0.823713	-0.077765	-0.296232	-0.480202	-1.15631	-0.0888589	0.564372	-0.339556	-0.16808	-0.0833049	-0.100063	-0.959514	1.36653	0.757007
P08670;S430-p	1.52778	-2.04478	1.39204	0.144441	1.55014	0.040445	1.87225	-0.021067	-0.187804	0.040445	-0.80158	0.040445	-0.430843	0.30176	0.296724	-1.25543	-0.277422	-0.471478	-0.830736	0.846134	1.80196	0.040445	0.459768	-0.108873	0.040445	0.584906	1.3743	1.01014	1.82963	-0.195335	1.29462	0.510614	-0.629463	0.761992	0.799544	-0.100498	1.15722	1.05507	0.040445	-1.72943	0.040445	1.67982	1.29987	0.040445	-0.781283	0.493249	0.327505	0.280341	0.157654
P08670;S73-p	-0.469874	-1.49408	-0.208365	-0.535545	0.0276072	0.954251	0.960029	-0.89525	0.448044	-0.450667	-1.16485	-1.96635	0.288793	-2.50246	0.0789024	0.161745	0.504159	0.0276072	-0.869293	0.336168	-1.35022	-1.6276	-0.586182	-0.238434	-0.0194357	1.588	0.0276072	0.737152	-0.509494	0.129927	0.937736	-1.32416	1.07496	2.43147	-0.288955	1.28355	0.597502	0.729954	1.03986	-0.792342	1.98833	-0.217142	1.50515	1.63125	-0.88453	0.161403	0.365379	0.407911	-0.378532
P08670;S325-p	-0.159558	-0.000696749	-0.793978	-0.0054767	0.276559	0.83285	0.796816	0.478024	-0.0945368	-0.467352	0.137839	-1.05007	-0.485437	-0.604385	0.00810923	0.00810923	0.00810923	0.790104	0.58451	0.831872	0.00810923	-2.07289	-1.07254	-0.116893	-0.308921	-0.0138412	2.45883	0.85839	1.30781	0.280045	1.33125	2.11039	1.92368	0.938703	0.868759	0.571346	1.48527	-0.0406361	0.56057	0.397885	0.728421	-0.124761	1.81361	-0.114284	0.43086	0.379159	0.520872	1.40916	-0.0403697
Q5JSH3;S262-p	0.131471	0.319611	0.923243	-0.45258	0.131471	-0.415875	0.411812	-1.18945	-0.242462	0.570118	-0.708165	0.108346	0.950948	-2.44842	0.131471	0.786233	0.483166	0.371629	-1.74813	0.768081	1.84948	-0.736645	0.931693	-0.783825	0.252937	0.0656554	0.566209	-0.128207	-1.20686	-0.176003	1.01979	-1.14452	0.945551	0.615805	-0.159064	-1.2971	-0.0151802	0.594793	0.838583	0.704973	-0.42501	0.492308	-0.399239	-0.701605	0.433642	0.774087	-0.645112	-0.879347	-0.209674
Q96S55;S75-p	0.376319	0.0118845	0.0118845	0.0118845	0.589557	-0.717836	-0.0257642	0.686003	0.255685	0.724149	0.715398	1.36192	1.57832	1.22221	0.705944	-0.162302	0.494936	-0.045599	-2.51005	0.0118845	0.0118845	0.231312	2.04135	-1.06473	-0.898385	-1.05569	1.39773	-0.915833	-0.689008	-0.419858	0.284094	-1.76888	-0.342547	-0.592945	0.0118845	-0.495585	-1.54229	0.327599	-0.199764	-2.4807	1.51216	-0.404449	-1.79478	-0.794628	-0.772374	0.0118845	-0.59296	1.30763	0.115819
Q86VM9;S534-p	1.09713	1.49585	-2.11867	-0.634688	1.16248	1.13005	0.217838	-0.43153	0.380414	-0.685843	-1.05825	-0.6583	-0.00025498	1.81828	-1.17348	1.18528	-0.583096	0.140263	-1.42241	0.76653	-1.94611	1.18252	1.02965	-0.00025498	1.61705	0.117052	0.756539	-0.969627	1.80322	0.149219	0.360416	-0.99859	-1.45525	-0.454059	-0.700002	0.138511	-0.46485	0.575061	0.800647	1.14437	-0.0274069	1.08068	-0.00025498	-1.39104	-0.534556	-0.0708476	0.537347	-1.5112	-0.493993
Q9NYF8;S177-p	0.257831	-0.243125	1.3531	2.29639	1.93606	0.0100311	-0.491703	2.27989	0.420012	0.0100311	0.427491	1.30843	-0.298628	2.36775	0.0468795	-0.230226	0.47694	0.904037	-0.147458	0.77006	0.481187	1.26422	1.22784	0.0100311	2.66546	0.398153	0.801912	0.0100311	0.177367	0.724939	0.443261	-0.783106	0.0100311	-1.47905	-0.830007	-1.11023	-0.373037	-0.527467	0.0897596	1.5622	0.125476	0.145038	0.356817	-0.92954	-0.152954	0.348571	-1.31596	-0.370607	-1.26056
O95218;S188-p	0.556903	1.0568	-2.18742	-0.918827	0.157508	0.232302	0.288927	0.645697	0.124284	-1.82171	-0.924	-1.96398	2.61978	-0.385142	-0.373839	1.3086	-1.93008	1.18964	1.17365	0.558991	-0.282405	-0.74767	1.02411	0.505224	1.09132	0.34792	0.160605	0.00751584	1.12964	1.01184	0.813415	-0.215128	0.269157	-0.662716	-1.89098	-1.05108	-0.100388	-1.66998	0.462607	0.47954	0.124284	0.91142	0.124284	-2.30912	-0.412748	-1.78879	0.124284	-1.12739	-1.0491
Q9UHD8;S30-p	0.528051	-0.465977	-1.85261	-1.62463	0.850044	1.18073	0.00414335	-1.10228	0.0451978	0.620978	1.64482	1.04271	1.92129	-0.777995	-0.625273	1.42868	-1.2917	0.00414335	0.00414335	-0.385331	-0.606414	0.448135	1.91853	-0.393453	0.00414335	1.85079	-1.23056	0.509106	-0.99821	-0.2766	-0.894478	1.70623	0.204103	-0.0979012	-0.309331	-0.221571	-0.446461	0.00414335	1.42819	0.00414335	-0.62685	-2.23543	0.178585	-0.115736	0.00414335	-2.53972	-0.621045	-1.62375	-0.72132
Q09666;S4850-p	-2.2146	-0.0598381	1.20987	-0.399373	-1.55616	-0.350643	0.103757	-0.291268	0.397341	-1.87994	-1.51502	-1.53098	-0.833052	-2.81996	0.123431	0.954878	-0.110453	0.0272045	-0.669239	-0.0795601	-0.817544	-0.312211	-0.283074	0.0272045	-1.13351	-0.564038	2.31515	1.06391	-1.51191	0.610187	0.0272045	-0.609217	0.895949	1.2511	0.722457	1.77833	0.620652	2.25872	0.115505	0.109998	0.170633	-0.626789	0.893679	1.41108	0.728037	0.351197	1.02569	0.894894	-1.59672
Q09666;S1068-p	-1.78632	0.0291708	1.30036	-1.36795	-0.709982	-1.61569	1.39028	-0.0702757	0.772627	-1.54763	-1.76041	-1.38778	0.346443	-2.06776	1.18652	1.09638	0.0291708	-1.37249	-1.61238	-1.23991	0.0291708	0.0291708	0.0291708	0.0291708	-1.25278	-0.160656	0.595201	0.747501	-0.97791	0.427761	0.185829	-0.487619	-1.0243	0.752006	0.527145	1.4503	-0.512729	1.65393	0.0291708	-0.211199	0.0291708	-0.482001	0.0291708	1.28411	0.0541942	-0.49502	0.0291708	0.799765	0.0291708
Q8N7R7;S344-p	0.949196	-1.45956	0.0226552	-1.00289	0.297811	0.0226552	-0.976838	1.22249	0.175797	-0.935928	-0.122693	-0.964865	-0.418359	0.0226552	-0.902067	0.0226552	0.0226552	-0.717577	-0.643128	0.0226552	-0.36977	-1.35799	1.25022	-0.6344	0.448999	-0.453298	0.668204	0.045486	0.558611	-1.15135	0.610386	0.248996	-0.46551	0.750788	-0.60798	-0.213738	0.909325	-2.67526	2.08263	-0.146483	-0.199557	0.0226552	-0.504375	0.280272	-1.29713	0.0226552	0.162116	-0.429637	-0.0266155
P21291;S192-p	-0.41315	-0.0656401	-0.0656401	-0.0656401	0.503436	-0.421292	-0.0656401	-1.49462	0.262991	-0.249033	0.0581885	-2.46981	-1.97327	-0.964849	-0.332381	0.0249761	-0.133984	-0.653212	0.244105	0.832726	-2.36261	-1.06651	-1.20264	-0.15228	-0.0656401	-1.22894	0.894503	-1.28491	-0.174356	-1.13391	0.865555	0.144075	1.95513	-0.335404	1.56636	-0.299931	1.28174	-0.0656401	-0.0656401	-1.09438	1.42676	-1.54696	0.181954	-0.533047	0.505773	-0.0656401	-0.603113	0.114452	-0.162725
Q6PJG2;S461-p	-2.31684	-0.355523	0.927776	-1.12553	0.475871	-0.0522131	-0.180815	0.386046	-0.345938	-1.77932	0.923208	0.320515	1.40966	-1.66825	1.1299	1.57131	-1.38499	2.39712	-0.302993	-0.669601	0.810173	-0.00345838	-0.0852817	-1.27392	-0.947039	-0.00345838	-0.6479	-0.00345838	-0.609363	1.18903	-0.00345838	-0.546774	0.819886	-0.00345838	1.18939	-1.97721	0.0946604	0.515555	-0.614923	-0.584138	-0.00345838	-1.2857	1.06948	-0.675762	0.0110252	-1.10696	1.03943	-0.00345838	-0.996082
P02751;S2384-p	0.211321	-0.559284	-0.979951	0.299332	1.24002	-0.433865	2.31772	1.61845	0.0344236	-0.135755	-1.47911	-0.697559	0.700951	0.0344236	1.59175	-1.4645	-0.227737	-0.514921	0.928744	1.18539	-0.935633	0.0344236	-0.6689	0.0344236	0.706101	1.21576	0.203075	0.375355	0.702216	0.0344236	0.398412	0.934504	0.0344236	0.910208	2.16184	0.337646	0.988444	0.245353	-0.519317	-0.204504	-1.0951	0.219797	0.934022	0.0540611	-0.947853	-0.419103	-0.877778	-0.189294	-0.0372922
P19105;T18-p	1.44017	0.0261168	-0.339015	-1.15504	-0.21472	-1.03888	-0.00890083	0.418683	0.12887	-0.0565105	-0.0615085	0.210622	-1.07507	0.751722	0.56032	0.21282	-0.827494	0.449865	0.320188	-0.0565105	-0.0565105	-1.07109	1.2589	0.584202	-1.99122	-1.63049	-1.79284	0.48754	0.439265	-0.941336	-1.44043	-2.35663	-1.52614	-0.141516	-0.347202	-0.0565105	-0.646831	1.22681	-0.408775	-0.187395	-1.5494	-0.327368	-0.277285	-0.78172	-0.0513749	-0.0565105	-1.17127	0.806001	-0.437297
Q6A1A2;S214-p	-1.46977	0.979599	-0.591988	-1.58339	0.168632	-1.38558	-1.94389	-2.16394	0.319173	-0.43136	-0.147037	-1.38902	0.0399279	-1.62639	-0.192588	0.0399279	0.00676935	-1.42474	0.657328	0.0399279	0.170342	-1.74466	0.123285	0.0399279	0.400386	0.876521	-1.58164	-0.13562	0.0156191	2.79047	-0.250706	-0.951924	-0.633884	0.0399279	-0.613054	-1.1893	0.0573714	0.515398	-0.468629	0.732534	-0.913018	0.109754	-0.412704	0.778088	-1.70474	1.51319	0.455719	-0.0629598	-0.946059
P46019;S729-p	0.27588	-0.568429	0.646708	-0.568667	0.0396589	-2.08918	1.6553	0.552294	-0.270366	-0.0805927	-0.324331	-1.71523	0.0426046	-1.47589	0.00270507	1.76787	-0.91033	0.571459	0.642197	-1.29646	0.0396589	-0.479956	1.06256	0.327366	-1.23495	0.00477622	-1.34239	0.561704	-1.00897	0.0274085	0.581316	0.384615	-1.01683	1.8467	-0.229264	0.768303	-0.614218	0.654079	-0.138484	1.40806	-1.30615	0.578684	-0.277469	0.0396589	-0.858369	0.0396589	0.0396589	-0.727866	-0.151954
P13861;S99-p	-0.826222	1.65954	-2.41547	-1.19047	-0.567963	-2.45264	-1.20369	-0.911543	0.758222	-1.33079	0.0982732	0.210491	-1.05486	-0.101945	-0.295428	-0.766412	-0.00631715	-0.00631715	1.08814	-0.00631715	0.377224	0.617636	-0.324687	-0.313419	-0.546453	-1.40082	-0.12052	-0.513046	1.37466	0.0386933	-2.04913	-0.455445	1.17682	1.52987	0.280099	-0.825032	0.196734	-0.667087	0.722282	0.504636	-0.64709	0.284282	-1.27172	-0.140087	0.703545	-0.221708	-0.00631715	1.18939	-0.863356
Q05655;S664-p	-1.08569	0.554684	1.69974	-0.579916	0.100695	0.61755	-1.4108	-1.09039	-0.967585	0.586467	-1.25117	0.751223	-2.65439	0.22089	-0.830265	0.147361	1.4071	-0.523817	-0.557623	1.7058	0.744927	0.412624	-0.209656	0.410125	0.674009	1.21524	0.44836	0.551738	1.82051	-1.2049	0.629076	0.246223	0.208851	-0.136275	0.100695	0.550678	0.227907	1.26632	0.100695	0.255971	1.50512	-1.07801	0.340102	1.92196	0.523424	-1.44507	-0.299319	-0.973876	0.100695
Q96TC7;S46-p	-1.10886	-0.440969	-0.0156632	-1.63983	-0.920279	-0.0156632	-0.533807	-0.622076	1.83693	-1.02581	-2.45937	0.328117	-0.0495132	-1.27441	0.238955	0.841653	0.415288	-2.26676	1.41567	-0.392542	-0.56165	1.26008	-0.58419	-0.455086	1.31697	-1.14269	0.158069	1.1642	1.31216	0.410593	-2.00099	-0.600094	-0.0156632	0.690403	-2.41608	0.251322	1.40291	-0.575247	1.22982	-0.579879	-0.436487	0.0132224	-1.48297	0.274193	-0.69834	0.112962	1.74286	-1.53963	-1.60353
P05386;S101-p	1.55418	-1.2692	-1.341	0.749947	0.640139	0.177535	-0.38765	0.028177	1.83093	-1.70795	-0.606298	0.371104	-0.430038	1.6314	-0.452282	-0.420317	-1.25038	-1.9259	0.53608	0.301095	1.78523	-0.462185	1.74159	2.66489	0.383222	0.179077	0.437815	0.584974	1.92059	0.429213	0.028177	-0.553075	-1.06508	1.72502	-2.05914	-0.0905558	0.028177	-0.945038	0.17346	-0.659297	0.028177	0.028177	-0.389623	0.195675	-1.26611	0.982284	-1.14834	-0.0618729	0.028177
O76021;S361-p	-0.0615288	0.402451	-1.07731	0.0260982	1.7039	2.39333	-0.157615	-0.0121569	-0.0134036	1.88162	-0.966278	0.573314	-0.552997	1.85175	-0.976432	0.826298	0.273701	-2.14891	0.355475	-0.730258	0.766505	0.682	1.76764	0.409893	-0.0121569	1.94769	0.195211	-0.537896	0.0177481	0.111415	0.50568	-0.187866	-0.0121569	-0.442001	-1.49873	-1.16654	0.819269	0.188133	1.35836	-0.698918	-0.903178	1.19545	-0.738119	-1.25429	-1.27988	1.35924	0.815718	-0.906422	-1.08346
O94979;S527-p	0.42797	-0.886503	0.366718	0.287462	0.374016	-0.113691	0.860878	1.08048	-0.674681	-1.76364	-0.0309599	-0.978649	-2.12288	1.10143	-0.889781	-0.381478	-0.579885	-0.649313	-0.681242	0.661287	1.50465	-1.76432	-0.205006	-0.942303	0.0531581	-0.0309599	0.677094	-0.0309599	1.65413	-0.828848	1.11189	1.89018	-0.0309599	-0.0309599	0.153336	-0.122111	0.62507	-0.28496	1.37809	1.46251	-0.201446	1.38341	-0.494603	-0.0309599	0.304797	-0.136873	-0.583175	-0.435204	0.437407
Q99442;T158-p	-0.256889	1.78368	0.167856	0.741619	1.25061	0.255415	0.0221777	-0.72275	-0.371288	-1.3321	-1.18423	0.111836	0.105924	-2.25646	-0.2118	0.0632291	0.660163	-0.0673645	-0.85202	0.105924	0.105924	0.167446	0.507959	0.906553	-0.324845	0.346245	0.331316	-0.261723	0.571084	0.244501	0.238753	0.483961	0.105924	-1.79692	-0.606934	0.195073	0.105924	-0.913669	0.211597	-0.414662	1.57361	0.473249	0.105924	0.105924	-0.699557	2.33362	-2.56243	-1.24719	2.33304
Q9UMZ2;S752-p	-1.04167	0.0458352	0.555328	-0.539211	1.34009	-0.0771844	1.2339	0.0799919	0.200598	0.0573394	0.195064	0.258246	-0.979878	-1.93493	-0.593943	-0.517189	0.0799919	0.21818	-2.34698	-0.289318	0.827805	1.1189	0.0799919	0.105839	-1.43378	1.4003	0.387471	0.0799919	-1.94754	0.0799919	0.50583	-0.0374825	-1.5829	-0.993299	-0.506904	-0.935628	0.270074	-0.981402	0.177476	0.876244	0.232597	0.68609	-1.12571	-0.995723	1.19479	-0.828314	-1.60584	0.307116	0.179288
O75351;S102-p	0.180777	-0.452393	-0.0245328	0.26099	0.458861	-0.383916	-0.518007	-0.118001	1.60333	-0.766898	0.710824	0.597378	-2.71343	1.71287	-0.0304938	-0.565721	0.691451	-0.0245328	2.23667	0.552337	2.13068	0.525454	0.656229	0.983864	1.49083	-0.0245328	-0.264849	0.501372	1.41187	-0.0245328	1.784	0.627009	0.162285	-0.0245328	-0.15958	-0.467046	1.25795	-0.0245328	0.804776	1.60754	-0.772842	-0.0245328	-0.792502	1.58367	0.837377	0.0467241	0.354575	1.84363	-1.74355
Q9H4G0;S784-p	-1.152	0.538363	0.0728562	-2.42184	-1.15322	0.0207392	-1.01195	-0.732412	-0.566317	0.220095	0.0584737	-1.43766	-0.0079485	0.129674	-1.97766	-0.0752899	-1.3232	1.14339	-1.22842	-0.987139	-1.34214	0.659944	-0.511238	-0.709925	-1.2139	-0.778253	-0.137464	-0.17866	-1.27376	0.161239	0.0728562	0.0728562	0.306509	1.26954	1.05658	1.67178	0.0728562	1.47984	0.561429	-0.467011	0.363349	-1.59713	-0.285617	0.156206	0.703165	-0.327697	0.0728562	0.0988652	1.14396
O60701;S476-p	-0.431987	-0.0610464	-0.859904	-2.08723	-0.0610464	-1.54245	-1.84321	0.270001	2.1172	0.40637	2.64634	1.447	-0.0610464	-0.301655	-0.569782	-1.71407	0.272502	-0.988907	1.31673	0.365736	0.975476	-1.60176	0.293722	-0.817973	-0.698425	0.534211	-1.07706	0.779974	1.26927	0.0974955	-0.143922	-0.690934	-1.11371	-0.114314	0.0983722	-1.00496	-1.56827	-0.0610464	-0.697434	-0.665442	-0.0397378	1.75301	-1.08229	-1.73747	-0.412027	1.1746	-0.957354	-1.18778	-0.435601
Q9BZQ8;S602-p	-0.092373	0.0491858	0.182783	-0.434854	-0.438711	-2.07094	1.6117	0.422437	-0.288527	0.0877996	0.475381	0.0877996	-0.051335	-1.45728	0.881114	0.373596	0.062705	-0.0375246	-2.02706	0.0594762	0.11543	0.0665824	-0.062389	-0.419928	-2.39462	0.596474	0.0877996	0.690139	-0.156086	1.46093	0.192172	-0.516791	-1.68179	0.0202185	0.755369	-0.196358	0.296296	1.69757	-0.872977	0.453181	0.405347	-0.0468366	0.460272	-0.424941	-0.0706917	-2.37738	0.276996	-0.112473	0.0877996
Q9Y2X3;S514-p	1.90185	-0.172089	1.33642	0.487912	0.692195	1.12645	0.834777	2.43574	-0.170806	0.574785	0.421465	0.368564	1.2888	2.51491	-0.477127	1.12819	-0.12637	-0.50766	0.217085	-0.746419	0.515204	0.313246	1.97072	-0.0459491	2.06593	-0.700779	-1.30726	0.285759	0.165876	0.501973	0.0382971	0.344109	-0.0459491	-0.261698	-1.42062	0.00569872	-0.0459491	-0.614093	1.11664	-0.148529	1.21078	0.616025	-0.0459491	-1.17906	-0.0459491	0.995558	0.265007	-0.11732	-0.598784
Q6ULP2;S382-p	-0.470214	0.0345498	-0.527735	1.18317	-2.37551	0.780683	0.170237	0.622902	0.700669	1.05957	0.516265	-2.44833	0.21575	-2.5302	0.0345498	-0.15951	-0.150598	-1.63787	0.0345498	0.668396	-0.0801505	0.943473	0.0345498	0.274049	-0.0098282	0.63634	-1.74351	0.216805	-0.853842	0.223676	0.000687534	-0.310535	0.0345498	0.12762	-0.303471	-1.59351	-0.492632	-1.41082	0.394189	-0.169419	0.691931	0.373855	-0.161681	0.0345498	-0.103751	0.763992	-1.28191	0.0345498	1.59244
Q92625;S647-p	-0.956285	0.738037	0.340176	0.523275	0.477913	-0.765488	-0.724092	1.18293	0.513865	0.816732	-0.0277856	0.155226	-0.129974	0.483107	-0.407527	-0.702351	-0.017023	-0.850192	-0.809295	-0.017023	0.327461	0.964723	-0.017023	-0.738838	-1.10008	-0.017023	-0.595821	1.75645	0.30522	1.07256	1.00586	-0.017023	-1.57794	-0.267283	0.0121423	-0.017023	0.713994	-0.668155	-2.03548	0.0644672	-1.93634	-0.608801	-0.893354	1.27301	1.16579	0.967628	-0.017023	0.179257	-0.419124
P55087;S285-p	-1.27178	0.274619	1.80348	-0.130278	-0.0984288	0.726076	-1.13665	-0.794434	-1.41422	0.179834	-0.681627	-0.12744	1.20855	-2.51982	-0.911751	0.595973	-0.265572	-0.442222	0.0501567	-0.0984288	-2.06648	-0.156083	-0.294706	-0.479527	1.87042	-0.804342	-0.333512	0.570771	-0.553619	-0.69021	-0.0984288	0.302069	-0.126286	0.692366	0.870011	1.28221	2.15342	-0.0984288	0.580811	0.536972	-0.273823	-0.0757515	-1.18583	-0.0984288	1.19686	0.318535	1.70557	-0.292366	0.80925
Q9H1E3;S181-p	0.695468	-0.376318	0.954975	1.82679	1.19444	-0.423998	-0.726219	2.51283	-0.0165431	0.724542	2.1077	0.921336	1.76431	2.52021	1.90145	-0.239834	-0.554613	0.852296	-0.307172	1.58891	0.812931	-0.178178	1.48669	0.635146	-0.789844	-0.434127	-0.239834	-0.188791	-0.239834	1.28766	-0.239834	-0.801946	-1.27657	-0.886507	-0.320688	-0.239834	-1.55767	-0.78961	-0.587411	-1.28082	0.139339	0.391429	-0.239834	0.147354	-0.526867	0.438511	-0.456489	-1.16571	-0.239834
Q8NF50;S451-p	-0.300178	-1.35465	1.70765	0.120057	0.151513	-0.081149	-0.081149	-0.665697	-1.17099	0.71961	-0.513025	-0.877406	-0.081149	-1.46492	0.509374	1.65123	0.513619	-0.24623	-0.810121	0.742181	0.264253	-0.622588	1.68849	-0.081149	-0.081149	-0.669745	-0.36232	0.482607	-0.210633	1.32909	1.72448	-1.34086	2.10278	0.0264641	0.362184	0.985831	-0.325946	0.222087	1.12906	1.73899	1.72064	1.36643	-0.081149	-0.0861821	-0.946601	0.432698	1.20907	-0.127833	0.23151
Q53T59;S249-p	0.113666	-0.597991	0.649796	-0.64438	0.268869	-0.389508	0.941613	-0.416995	-0.990152	0.0904972	-0.577962	0.332348	0.113666	0.113666	0.113666	-0.217713	0.720352	-1.36571	0.65676	-0.42701	-1.7661	1.27361	-2.26548	1.38244	1.16303	0.197818	-0.531898	-2.40979	-1.86555	-0.676574	-0.962394	0.113666	0.113666	0.733129	0.113666	-2.61069	0.113666	0.20953	1.73279	-1.99152	-0.177441	-0.270809	-0.549011	1.12833	0.182581	-2.42284	-0.506172	0.113666	1.683
Q86UP2;S75-p	0.643865	-0.779138	-1.62547	-0.315118	0.0447424	1.68774	-1.49879	1.29199	-0.136553	-0.588669	0.774456	1.64148	-0.0878713	-0.0748649	0.00457085	0.10826	-0.686275	0.0670843	0.00457085	-0.142668	1.21353	-0.957356	-1.24916	-0.112413	0.0864753	1.73532	1.21652	0.21284	0.879278	-0.575509	-0.0959729	0.00457085	0.609543	0.00457085	0.62037	0.979858	1.31641	-0.835036	0.313138	-0.201641	0.00457085	1.67248	0.180116	0.00457085	0.23355	0.00457085	-1.5002	-0.60794	-0.315491
Q9UPQ0;S718-p	-1.80233	0.231273	-0.221887	-1.44713	0.302485	-1.17698	0.0125358	-1.14513	-1.52664	-0.628224	-0.0665291	-1.12512	-0.88557	0.00129013	-0.605889	0.0165108	-1.5105	0.257338	-1.4552	-1.57722	0.474553	-1.93598	-0.984782	-1.37383	-1.23015	0.314503	2.05511	-0.6238	-1.46663	-0.687868	0.965021	-0.21746	-0.124175	0.885439	1.21409	-0.91197	1.10406	1.18179	1.35652	0.0165108	0.0165108	-0.025892	1.19788	-1.4125	0.707229	0.167888	1.06409	-1.89703	1.14807
O95425;S968-p	0.908566	-2.15156	0.24798	-1.94157	-0.512814	0.0709292	1.17398	-0.00640724	-0.0126965	0.389361	1.40925	-0.0554246	0.77004	-2.66613	-0.388718	-0.00280265	0.160701	0.599773	-2.34026	0.742763	2.253	-0.259918	-1.01806	-1.73292	-0.00280265	-0.209603	1.04062	-0.254429	-0.768051	-0.143717	0.343032	-0.0415545	1.18971	-0.00280265	-1.15809	1.26774	-0.508315	-0.00280265	-0.185378	-0.331365	1.81517	0.647324	-0.175526	0.227038	-0.912604	0.671112	-1.57999	-1.30539	-0.256202
Q8IYB3;S616-p	0.316482	-0.0868715	1.42948	1.75969	1.50617	0.849893	0.362472	0.86886	-0.630565	-0.100392	0.972675	-0.684709	0.631237	2.05745	0.0503366	2.12647	0.99675	1.19728	-0.0102653	-0.0137646	1.00487	0.29328	0.199206	0.0437866	2.04103	-0.193503	0.764832	-0.530158	1.15676	-0.0642695	0.877803	-0.0439506	0.152625	-0.354266	-0.480471	-0.608488	-1.5706	-1.47399	0.261589	0.853914	-0.602658	0.859161	-0.0983641	0.306761	-0.914815	-0.0298807	-1.83622	-0.0102653	-0.509647
Q9NTI5;S1358-p	0.356994	-1.14662	-0.10084	-0.344929	-0.10084	1.49058	-0.292432	-0.891938	1.7194	-0.697434	1.11688	0.283706	0.632807	-1.32912	-0.833814	0.107455	-0.127835	-0.884427	-0.126297	0.919258	-1.11374	0.630941	-0.719073	-0.10084	2.55326	1.24983	1.9655	0.562401	1.27117	-0.10084	1.29782	0.607445	1.90034	1.92648	-0.135492	-1.19918	1.78135	-0.310353	2.3456	-1.87612	2.02077	0.917497	1.38506	-0.281324	-0.21969	0.552941	1.23317	0.202773	-0.684425
Q8IYB3;T614-p	0.316482	-0.0868715	1.42948	1.75969	1.50617	0.849893	0.362472	0.86886	-0.630565	-0.100392	0.972675	-0.684709	0.631237	2.05745	0.0503366	2.12647	0.99675	1.19728	-0.0102653	-0.0137646	1.00487	0.29328	0.199206	0.0437866	2.04103	-0.193503	0.764832	-0.530158	1.15676	-0.0642695	0.877803	-0.0439506	0.152625	-0.354266	-0.480471	-0.608488	-1.5706	-1.47399	0.261589	0.853914	-0.602658	0.859161	-0.0983641	0.306761	-0.914815	-0.0298807	-1.83622	-0.0102653	-0.509647
Q9NYB0;S203-p	1.41859	0.4638	1.56804	1.46948	0.0357729	0.355445	-0.383338	-0.397973	-0.91682	0.418505	-1.24542	-1.73541	-0.29838	-0.415192	-0.968439	0.144605	1.44518	-0.310741	-1.14769	-1.414	-1.88427	0.453314	1.02276	-0.257553	0.582737	-1.84995	-1.03595	-1.17057	0.21563	-0.0273302	0.758393	0.376685	-0.0273302	-0.87604	-0.0953162	1.20632	-0.0681465	0.94581	0.477711	0.993221	1.23255	0.682927	-0.0273302	-0.0273302	-0.0255869	0.26263	1.86425	1.73571	0.721593
Q9ULS5;S216-p	1.54799	1.36016	1.35514	0.0584143	-0.284054	0.173463	0.0584143	0.0584143	0.556518	2.28151	-1.98579	0.0584143	-0.642862	-0.985756	0.0584143	-1.67342	0.119785	-0.247027	-0.974918	0.720461	-0.00289305	2.23285	0.69053	-0.198877	-0.619423	0.0584143	1.58165	0.154504	-1.34435	0.637258	0.157934	-0.821632	0.0938927	-0.755192	-0.620725	0.216001	-0.406936	1.5751	-0.772958	0.925056	-0.0202979	0.191931	0.31074	1.89548	1.15003	0.0940034	-0.24417	2.07547	-0.0536743
Q70E73;S1154-p	0.13527	0.448382	-2.01187	0.329829	0.13527	-0.575484	0.566504	0.13527	-2.03572	0.30116	-1.21352	-1.5142	-0.136606	0.13527	-0.356267	-0.0366051	-1.38075	-0.364572	-0.935657	-1.00559	0.147326	0.195768	1.62995	-0.398883	1.45934	-0.103647	-1.99628	-0.540564	-1.31106	-1.034	-0.188358	-0.38987	0.423846	0.893362	0.13527	0.13527	-0.532762	-0.940094	-0.364835	0.0867939	0.0996161	0.398479	-1.24077	-1.78207	0.560518	-1.68929	0.13527	-0.021353	0.13527
Q01518;S308-p	0.377858	0.393258	0.0223108	0.485737	0.0223108	-0.666629	-0.139364	-0.512096	0.419059	-0.149937	-0.711211	-1.84246	-1.34176	0.356983	-0.0101871	-0.746298	2.29473	-0.017637	-0.923176	-0.874594	0.782526	-2.25903	0.553539	0.0223108	-0.524548	-0.162167	0.203083	0.484763	2.55005	0.360022	1.21314	-0.912305	0.31916	1.29882	-0.525546	0.572361	0.467073	0.76366	-0.544809	0.00042383	-0.105467	0.310846	0.0223108	0.371097	0.0223108	1.05384	-1.31935	1.29043	-0.388748
Q96AD5;S428-p	0.290201	-0.344357	0.998787	1.40729	1.25462	-0.124517	1.15623	0.786938	2.60158	0.712064	0.258884	1.01822	0.0359036	2.04568	1.4065	0.0359036	0.395878	-1.12779	0.00449217	1.03713	-0.000457672	-0.730869	1.24677	1.5838	1.60998	-0.974833	-0.129973	1.94128	0.0359036	0.43911	-1.33964	0.0359036	-0.0637066	-1.66427	-0.684976	0.478857	0.0359036	0.527528	0.799706	0.0633598	-0.825388	-0.891088	-1.88304	0.28497	-0.392489	0.412384	0.546077	-0.256639	-0.456532
Q96JM3;S204-p	0.651822	-2.22747	0.493764	1.43663	0.113207	0.941662	-0.986112	1.59139	-0.170704	0.442955	1.09648	0.113207	-1.0023	1.27893	-0.478597	0.020213	0.666764	0.20551	0.697425	0.180133	0.969401	0.113207	0.0853796	-1.9258	0.165264	-0.425178	0.814274	0.113207	1.56453	-0.323009	0.256116	0.113207	0.902236	-2.11764	0.09259	-0.512264	0.858536	0.0411728	1.11705	-0.297408	0.113207	-1.02265	0.391889	-0.588454	-2.0308	-1.26834	-0.591707	0.71531	0.106627
P40306;S230-p	0.883893	-0.200065	0.594576	1.24992	0.695367	-0.275449	0.0393231	0.0393231	0.725771	0.702695	-0.166102	-0.302662	0.0393231	2.2777	0.0393231	0.0855881	1.32831	-0.240527	1.97221	0.250939	0.839439	0.629689	0.881471	2.66199	0.72939	-0.823834	-0.0176748	1.18867	1.03374	0.27784	-0.350814	-0.42117	-0.480837	-0.814774	-1.17206	0.402623	0.941429	0.269866	0.545815	-0.592998	0.568243	0.728338	-1.89735	0.257678	-0.430047	1.05637	0.679281	-0.794568	-0.27405
P15311;S539-p	-1.56873	1.75656	-0.217868	-1.86082	-0.361509	0.296028	-0.106632	-1.33974	-1.31696	0.0775198	-0.341632	-1.2019	0.414026	1.44054	-0.0267463	0.162271	0.435252	0.475891	-1.07624	-0.776795	-0.942698	-2.48791	-2.0297	-1.30651	-0.509412	-0.388761	-0.234169	0.416877	0.656706	0.19875	-1.23561	0.0775198	-0.0847289	-0.363305	0.0775198	-0.72511	0.114908	0.415982	0.668184	0.98383	-1.26548	-0.0260137	0.344806	-0.810053	0.568547	-0.285142	0.0775198	-0.960043	0.447117
P21333;S2158-p	-0.0182326	-1.21856	-0.0182326	0.488831	1.46737	-0.690992	-0.832326	-1.11077	1.697	-1.0927	-0.253826	-0.958783	-0.427467	-0.0182326	0.132211	-0.403181	0.617639	-0.2052	1.70541	0.731172	1.2994	-0.340575	-0.699643	-0.508001	-1.05974	-0.549378	0.96949	0.414525	1.57521	-1.76	-1.06043	1.51213	0.149612	-0.0182326	0.159344	-0.0687486	0.819468	-0.0182326	-0.0182326	0.282501	-1.9274	-0.612518	-0.755867	0.549717	0.00776466	-0.784794	-0.0182326	1.56017	-0.460281
P51991;S358-p	0.505785	-0.0678399	0.0720095	0.227146	-0.238496	-0.312199	-0.418476	-0.284209	0.293792	-2.15092	-1.08012	0.301847	1.63294	1.22032	-0.649696	0.281193	-2.15911	0.603624	1.31036	-0.0678399	0.686957	0.420257	-1.1664	-0.564925	0.896076	-0.715589	-0.865196	-0.155021	1.53219	0.346266	0.22673	-0.576384	1.02594	0.166093	0.0638359	0.845519	0.0400001	-0.455205	0.712878	-1.24238	0.782919	-0.0678399	1.9574	-0.530487	-0.950357	-0.566479	1.28613	-1.06834	-0.240144
Q5SSJ5;T51-p	-0.321089	-0.367755	1.03095	-1.17975	-0.0148757	1.2335	-1.66348	0.337062	-1.89533	-1.1317	-0.11411	-0.903569	0.933114	0.409404	0.438536	0.420019	0.785564	0.286952	1.07143	0.0868151	-1.37621	-0.652997	-1.50561	-0.336628	0.950975	0.0473838	2.41956	0.0473838	0.796638	0.27003	1.93514	0.0473838	1.27506	-0.757322	0.648948	-1.42874	0.0473838	-0.295618	1.32276	0.150841	-0.0423651	1.63558	1.22633	0.168154	-0.262397	0.463236	0.0323187	0.0473838	0.523517
P04792;S83-p	0.142437	-1.58823	-0.473593	-0.545072	-0.494262	0.626743	-0.590744	-1.43632	0.339664	-0.869721	-0.72688	1.47641	-1.8993	-2.69955	-0.612202	-0.826026	-0.0768331	-0.49657	-0.964564	-0.31669	1.29051	-0.055813	1.34832	-0.00213196	-1.40336	-0.0768331	1.05148	-0.457495	0.530159	1.62498	0.135971	-1.28866	0.503135	-0.0520611	0.48614	-0.193076	-0.0563063	-0.0768331	-0.612098	0.627419	-2.21201	0.533911	1.98883	-0.0768331	1.50222	0.983913	0.239007	-0.094654	1.28304
Q14847;S146-p	-0.0240833	-0.253601	1.47701	0.0125608	-0.0172571	-1.68462	0.968778	0.253407	-0.309731	0.0804124	-1.29639	-0.580481	1.49747	-2.8512	0.164471	0.0470905	0.684398	-0.0882156	-0.645402	-0.194624	-1.25636	-1.20728	0.0369475	-0.794165	-0.562999	2.24865	1.48061	0.0369475	-0.795949	0.789209	1.59145	0.0369475	-0.199354	0.127285	1.75859	0.0970358	0.0369475	-0.139611	0.96953	0.273203	0.163347	0.224297	0.92628	1.47175	-1.10165	-0.236707	1.25197	0.255193	1.3445
Q9UHB6;S369-p	-1.44738	1.38419	0.198553	-2.10541	-0.627066	-0.569457	0.209469	-2.54651	-0.0350248	0.202465	0.300393	-1.54954	0.362724	-2.02521	-0.342642	0.201926	-0.0625904	1.33095	-2.19763	-1.54426	1.04903	1.77149	1.0251	-0.636838	-1.29101	0.241816	-0.0350248	-1.615	-0.821206	0.0511421	-0.0229165	0.408237	-0.0350248	-0.25701	0.962625	1.99241	-0.386219	0.366396	-0.118811	-1.26624	-0.675237	-0.0350248	-0.339228	0.249287	0.9232	1.6298	-0.293451	0.934651	1.82927
Q9UPQ0;S875-p	-1.26953	0.572891	0.0321225	-0.878933	0.0321225	-0.7045	-0.028238	-1.01172	-1.15545	0.26794	-0.158109	-0.80594	0.615252	-1.95762	-0.366646	-0.121185	-0.277811	0.954517	-2.38683	-1.34367	1.30852	-1.832	-2.24812	-0.840592	-1.4963	-0.296919	-0.555252	-0.428627	-1.49738	-0.975693	0.490758	-1.02338	0.245	0.337926	0.955609	-0.621439	-0.472384	1.34603	1.59971	0.907478	-0.329262	0.0321225	0.895332	-0.783817	0.456387	0.0321225	0.811839	-1.75805	-0.000762242
Q5VZK9;S880-p	-1.64623	0.0530267	1.18902	-1.96783	0.0795113	0.8296	-0.976399	-1.63491	-1.24576	0.888736	-1.17381	-0.349703	0.443954	-2.77454	0.558091	0.918736	-0.847877	0.710474	-2.30594	-1.63107	-1.02657	-1.72567	0.52138	-1.31154	-1.57541	1.67194	0.0795113	-0.858654	-0.82037	0.981674	0.846375	-0.647175	-0.560315	0.604566	0.22052	0.132116	0.876164	0.0795113	1.878	0.0298532	0.0795113	-0.540327	0.0795113	-0.209355	0.297816	0.688179	0.507255	0.455272	0.0795113
P33241;S208-p	-0.607907	-1.9157	0.88399	-0.52546	0.0720178	0.571594	0.00882435	0.365273	0.917643	0.347939	-0.279998	-0.606289	0.267031	0.420705	0.00882435	0.217867	1.3438	0.556165	0.27539	0.227349	-0.468787	0.00882435	-0.0837415	1.12515	0.746808	0.16101	0.262921	0.383442	-0.740933	1.05279	1.40904	1.06946	1.52836	1.00405	-0.121155	1.09743	-0.168399	0.373733	0.354975	-0.464499	0.532419	0.464394	0.748545	1.6046	-0.521383	0.00882435	1.03962	0.00882435	0.00882435
Q9UJ70;S76-p	-0.259545	-0.299616	-0.884522	0.0516477	0.491672	0.271345	-0.00904543	-0.540202	0.465284	0.0516477	-1.80329	-2.09779	0.166847	-0.297826	-0.0142874	-0.548487	1.01042	-0.883141	-0.0763327	0.117086	-2.63437	-1.73996	0.138185	0.367833	1.7353	1.59499	1.31022	1.20778	0.233825	-0.818457	1.22949	0.212929	0.0027859	0.746504	0.330882	-1.0318	1.48918	-0.213502	0.0516477	-0.095438	0.0516477	0.0516477	1.10228	2.49514	-0.182485	0.488675	2.18991	0.458931	-0.414112
Q9P0K7;S667-p	0.87371	-0.810266	-1.12934	-0.984267	1.29561	-0.799321	-0.177438	0.328684	0.722472	-1.74582	1.09089	-0.807478	-0.117231	-1.4548	0.108347	0.422817	-0.117231	-1.17143	-0.937218	-0.117231	-0.117231	-0.117231	-0.0412677	2.18583	-0.0670372	0.85559	1.22657	0.147492	0.860756	-0.149497	-0.492905	-1.23666	-0.0803362	-1.49954	-0.734622	-0.725492	-0.186791	1.35911	-0.796702	-1.17955	-0.48965	-0.229174	-1.127	-0.997544	-0.120261	-0.467276	-0.270993	-1.29473	-0.639605
Q96T37;S700-p	-0.0795578	-0.968159	2.16619	1.84701	0.815136	0.0105531	-1.01735	1.85978	-0.0795578	0.576271	0.890081	-1.20697	0.24557	1.59961	-0.870585	0.272042	-0.594355	0.0828879	-1.60071	0.775869	0.392327	0.651316	1.74309	-0.0795578	-0.0795578	-0.27131	-0.0819772	-0.123973	-0.103624	1.61173	0.997533	-0.525489	-1.19266	-0.646239	-2.06038	-1.28703	-0.0795578	-0.668299	0.4375	0.0207371	0.680926	-0.753159	-1.16618	-1.26066	0.855706	1.09132	-0.387984	0.29586	-1.00555
Q96D71;S709-p	0.0289006	-0.093897	0.994255	0.333462	-1.37423	-0.315628	-0.215109	1.16647	-1.4927	1.92251	0.760934	1.07087	0.663817	-0.610561	1.50472	-0.149066	1.17263	0.068173	-0.642705	0.068173	1.121	-1.05848	1.21682	0.217577	-0.430982	1.34804	0.654479	-1.00973	-1.75048	1.42428	-1.11483	-1.42472	0.877929	-0.661346	-1.02151	-0.103145	-0.626942	0.00225437	0.061458	0.379423	-0.071592	0.272157	-0.471576	0.513651	0.068173	0.283982	-1.51083	-0.845861	-0.336298
Q9HB90;S95-p	0.975734	-0.117103	-0.0768708	0.870064	-0.419355	0.458244	-0.0336481	-0.0336481	0.859244	-0.0906218	-2.34135	0.48119	-0.303664	-0.764826	0.69477	-0.0336481	0.488892	-0.891409	0.204211	-0.632757	-1.14349	1.46094	-0.0336481	1.51017	0.0424194	0.810001	0.621793	1.75989	0.597288	-0.166651	-0.25659	-0.145395	0.0276306	1.14916	-0.19368	-0.140616	0.503449	0.811698	-0.0505906	-0.0336481	0.566263	-0.356347	-0.99353	1.2189	-0.0934802	-1.2539	-0.0336481	0.718314	0.743648
O60271;S332-p	2.77535	-0.0157777	-0.413762	0.805159	1.07457	0.396972	0.199055	1.08213	0.816619	-0.0157777	-0.121679	2.63739	0.26537	1.08426	-0.366932	-0.0661096	0.657184	-0.0157777	-0.0386975	1.37177	0.879684	1.31045	1.20378	1.26375	0.225737	0.0178471	0.323585	-0.0157777	0.960273	0.253135	0.528785	-0.483775	-1.14117	-0.751927	-0.486442	0.171528	0.0417296	-0.316463	0.546133	-0.0157777	-0.0157777	0.144776	-0.0752536	-0.190694	-1.93419	0.124245	-0.516051	-0.512064	0.426058
P23497;S18-p	0.0466118	-0.311557	-0.671134	0.713503	-0.365649	0.151969	0.269055	-1.45494	0.567447	0.268773	-0.251138	0.0550703	-0.0682212	-0.0682212	-0.0682212	-0.0682212	0.213027	0.160482	2.15243	1.10736	-2.08804	-0.0149772	-1.13771	-0.0682212	2.27224	-0.366772	1.23858	1.53287	0.861261	-0.389718	-0.971051	0.791135	1.24717	0.379591	1.02828	0.712937	-0.0682212	-0.0682212	1.81149	0.14902	-0.0682212	0.249908	-0.069981	-0.360925	1.37446	-0.0825196	-0.682863	-0.459185	-1.12559
Q8IYB3;S653-p	0.498957	-0.0800225	1.47507	1.49661	0.140861	-0.313518	-0.467625	0.147917	0.00536604	0.765776	2.21862	1.18899	0.115245	2.46906	0.198728	1.96882	0.00536604	0.772034	0.47288	-0.802433	1.76388	1.33515	1.26606	-0.483745	0.00536604	-0.0884159	0.00536604	-0.646193	0.442877	0.00365223	0.00536604	-0.581137	-0.620842	-2.19577	1.63619	-0.480809	-1.39549	-0.907507	0.0449283	-0.138566	-1.11421	0.859161	-0.0983641	-0.0989999	-1.20046	-0.0298807	-1.43318	0.182776	1.21075
Q9Y2W1;S672-p	0.586656	0.181556	0.141907	1.42302	0.921195	1.23836	-1.7399	0.0480401	0.0999703	-0.194441	0.246592	1.74404	1.53136	2.09495	0.278132	0.492092	1.66347	0.889701	1.25826	0.331855	1.02585	0.250548	1.57625	0.0999703	1.60804	0.0893048	1.03076	0.0138968	1.52209	-0.602681	-0.82477	0.971259	0.732929	-0.673801	-2.06756	-2.1844	-0.9878	-0.776987	0.290861	0.0999703	1.52241	1.05034	-0.743448	0.208114	-0.911384	-0.0719676	-1.2381	0.279657	-1.71848
O60841;S113-p	1.28275	-0.505638	1.91177	1.26893	1.84002	0.991495	1.11375	1.36057	1.30607	-0.108185	-0.128403	0.879298	-0.999052	2.61057	0.210704	-0.391607	-1.14011	-0.115266	1.74186	-0.04998	0.393527	1.45526	0.661675	1.62034	1.10335	-1.64177	-0.04998	0.78513	2.10165	0.0392712	-1.25437	-0.186591	-0.211047	-0.414821	-1.68574	0.298153	0.481572	-1.56407	-0.183399	-0.219559	0.544699	0.861517	-1.58397	-0.04998	-0.0214077	-0.04998	-0.661475	-0.626644	-0.437775
P11388;S1374-p	1.24008	-0.00935205	0.20146	0.342725	1.62476	0.0236399	-0.277216	2.77436	0.414494	1.78958	1.82891	2.33411	0.520633	0.0236399	1.88375	0.0344395	-0.316454	1.65621	0.0275266	0.465158	-0.444166	0.309804	1.62529	0.871852	-0.988273	-0.59211	0.302957	-0.896767	-0.408207	-0.465244	-1.10206	-0.106166	-0.772399	-0.461011	-1.77219	0.316356	0.399869	-0.668539	-0.942839	-2.15249	-1.71283	0.317008	-0.309453	0.0236399	-0.714237	0.326551	-1.12286	0.472355	0.643398
O94876;S382-p	0.0360911	-0.0436782	0.64063	-0.00493649	0.74327	-0.00493649	1.7232	1.85955	0.431572	-1.08811	-2.56764	1.53346	-0.101915	-0.985849	-0.569503	0.285095	-0.738016	0.387908	1.65354	0.842413	2.22611	1.38414	0.544282	-0.828754	-0.992814	0.0328978	0.212404	0.281549	0.171497	-0.687642	-0.326214	-0.0675919	0.381453	0.0495674	-2.02239	-0.575096	-0.608229	-0.22308	0.867741	1.21181	-0.00493649	0.147684	-0.144042	0.502846	0.604862	-0.407809	-0.572556	0.168917	-0.660917
Q9C0C2;S672-p	-0.248175	0.286333	-0.547926	-0.844926	-0.799041	-0.237326	-1.21427	-0.167605	0.714949	-1.78264	0.00346298	-1.79376	1.22397	-2.03215	-1.06111	0.553202	0.283048	0.00663826	0.0678682	0.00663826	0.755941	-2.26496	-2.16842	0.00663826	0.749173	0.0647402	0.00663826	-0.026246	1.10941	1.1759	-1.46691	1.715	0.158229	1.20049	-0.255851	-0.888294	0.00663826	0.00663826	-0.655624	-0.118533	-0.131221	-0.447321	-2.04574	-0.909658	-0.0640096	0.261101	1.22449	1.11825	-0.480698
Q9HBL0;S1400-p	-0.898321	0.440369	1.41219	-1.40869	-0.023522	-0.933182	-1.72951	-0.567358	-0.023522	-0.200618	-0.857527	-1.29775	1.44982	-2.50574	0.0243614	-0.023522	0.552456	-0.860235	-2.02274	-0.0873916	1.19346	0.630132	-0.505733	-1.03951	-1.86092	-0.075242	-0.023522	-0.270589	-0.79863	-0.023522	-0.023522	-1.82218	0.140404	0.50578	0.916166	0.530321	0.654292	1.31061	-0.979358	-0.974979	-2.13335	0.405204	0.109275	-0.916581	-0.437097	0.780106	0.222625	-0.491183	0.530764
B4DGG1;S21-p	-1.3645	-0.0787512	-1.16402	2.42505	1.13046	-0.603769	-0.952555	2.01886	1.18268	-0.335431	1.65123	-0.902674	0.509855	0.453477	-0.0787512	-1.34824	1.6627	-0.986326	-1.51176	-0.0787512	-0.559193	0.368177	0.301583	-0.0787512	-0.212072	-0.13506	0.267333	0.64491	1.2082	0.988471	0.390732	-0.301858	-0.65213	-0.563114	1.57131	0.0938154	-0.0787512	-0.100471	0.20962	-0.0787512	-0.172847	-0.184183	-1.73298	-0.997777	-0.756679	-0.0787512	-0.656104	-0.432047	0.00254505
Q9UHD8;S85-p	0.441783	0.574213	0.0745758	0.951702	-0.430069	-1.88516	-0.94465	1.11494	-0.125324	0.635944	1.21829	-0.495067	-1.07964	1.05092	0.685956	-0.423846	0.0745758	1.36673	0.0273218	0.289413	0.806499	1.38396	-0.539764	0.183828	-2.52704	-1.63773	-0.299921	0.0745758	0.844586	-0.334536	-1.56584	-1.02548	-0.351827	-1.22642	-0.378001	0.38091	-1.31057	0.0745758	-1.36516	0.0682774	-0.407972	-0.402352	-2.0021	0.653446	0.257784	0.0752428	-0.775165	1.08644	2.07873
Q8NE71;S109-p	0.190863	0.611794	0.525585	0.816968	0.82469	-0.592898	-0.0235819	0.136266	-0.673646	-0.147115	0.524322	-0.241807	1.36614	-1.03735	0.979968	0.136266	0.998355	-0.951971	-1.18466	-0.188663	-1.60462	1.30646	0.420401	-0.867502	0.455897	0.136266	0.153601	-0.654777	-0.236918	0.252841	0.318105	0.463915	0.506622	0.078682	-0.952159	-0.527026	0.136266	-0.474446	1.10013	0.136266	0.675131	0.392343	-0.869983	-0.511543	-1.20675	-0.602658	-0.913057	0.136266	-1.5648
Q15057;S521-p	0.455436	-1.14796	0.529459	0.906257	0.577744	1.59915	-1.17497	1.60307	0.637929	0.692486	-1.12499	-0.354928	-0.34601	-2.60195	-0.0307182	0.469761	-0.133326	-0.117757	0.187874	-0.75562	-0.180817	0.737652	0.805668	-0.627519	0.530849	0.481365	0.0473245	0.589991	2.07399	-0.723525	0.88555	-0.272847	-0.2555	-0.0307182	-0.420955	2.0284	0.490207	-1.03634	0.528862	0.180209	0.641843	0.63937	-0.445808	1.06593	-0.0307182	0.803762	-0.531219	0.746103	-0.120466
Q9UKV3;S825-p	0.122128	-0.495468	0.360646	-0.475954	-0.532266	-1.69114	0.4646	-0.0594761	0.000659764	0.6111	0.176856	1.50032	1.03674	-1.9174	0.488621	1.92237	0.31009	2.25427	-0.0594761	-0.576761	0.854751	0.474551	1.46141	-0.095645	-1.75411	-0.0594761	-0.0594761	0.0848661	-1.28857	1.09563	0.383992	-1.90801	-0.93613	-0.0594761	-0.0594761	-0.0210041	-1.82678	0.259052	0.00421987	-0.240002	-1.45476	0.915061	-0.0594761	0.309238	-0.42408	0.767148	-1.26314	-1.05656	-0.0594761
Q14978;S563-p	-0.278333	0.715545	0.699943	0.840269	1.50062	1.28456	0.206399	-0.00163602	0.499812	1.2985	1.36637	0.928422	-0.0931777	2.32029	-0.328341	2.18888	-0.258599	-0.755275	1.59483	0.147203	1.02411	2.55906	0.314421	-1.19738	1.70394	-0.0714036	1.11089	0.947473	0.753073	0.0356191	0.106484	-0.829183	-0.00163602	-0.676998	-0.688614	-0.311751	-1.31932	-0.927274	0.445472	-0.00163602	-0.00163602	0.28006	-0.00163602	0.178031	-0.00163602	0.080814	-1.61501	-0.00163602	-0.759012
Q09666;S93-p	0.525584	1.99435	-0.750888	-0.320918	0.0164855	0.0164855	0.371841	-0.13199	-0.224502	-1.21807	-0.795502	-1.17811	-0.355572	-2.71359	-0.66392	-1.25071	-1.30388	-0.0454286	0.0164855	0.100519	0.0127447	-2.25862	0.0164855	0.0190865	-1.60078	-0.476389	0.468193	-0.000300052	-0.794377	1.25706	0.716069	0.315418	0.274373	1.53294	1.06795	0.905398	1.62686	1.3839	0.608797	0.385186	0.706512	-0.30974	0.906077	-0.0971389	1.16782	-1.05295	0.472112	1.29188	-0.867262
Q09666;S135-p	1.03029	0.187328	-0.849042	0.0161435	0.312234	0.16487	1.32315	-1.48854	-1.31613	-0.982095	-1.53807	-1.66938	-0.244569	-2.24878	-0.287459	0.16487	-1.06438	0.16487	-1.13754	0.16487	-0.502304	-1.94316	-0.907689	1.65512	-0.57579	-0.361366	1.10744	0.16487	-1.79329	-0.527871	1.29191	0.290616	1.24903	1.481	1.66587	0.16487	1.23139	0.319165	0.931734	0.252763	0.391641	-0.81536	0.977689	-1.3792	1.2411	-0.634993	0.789671	1.69466	-1.31479
Q02952;S248-p	-0.693532	0.638742	0.498239	-0.220351	-1.51897	-0.44857	1.68701	-0.0227173	0.196462	-0.965869	0.233306	-0.766567	-1.03665	-1.42857	0.307968	-0.20457	-0.414339	0.973735	-0.763407	0.462277	-1.366	-0.219373	-0.910459	-0.0227173	0.779194	1.64568	1.18904	0.748518	0.8757	0.232466	0.697878	0.0127184	0.874573	1.07883	1.19487	-1.36778	0.634345	-0.0176003	0.845237	0.16974	-0.459966	-0.335103	2.33383	-0.0203699	-0.0227173	1.24745	-0.186329	-0.127379	1.31781
Q92685;S13-p	0.182843	0.571096	0.53004	0.922689	0.55043	1.87843	0.156685	1.26866	-0.255328	0.2129	-2.30374	0.0846059	0.3654	-2.26077	0.3536	0.914086	0.0846059	0.0846059	0.63346	-0.305631	-0.886178	-0.00136858	1.05539	0.335129	1.13517	-0.878275	0.49054	0.0846059	0.234756	1.96001	0.514419	1.07697	2.03049	0.510049	0.0846059	1.33021	-0.20377	-0.505104	2.0878	1.0058	0.0846059	2.21516	0.103637	1.16907	-0.152519	0.609577	-0.731204	0.292373	1.56268
P16157;S1686-p	-0.355941	-0.128664	-0.163862	0.306874	1.21305	0.472893	-0.16882	-0.815512	-2.56189	0.799981	-0.94328	-0.513511	0.389024	-1.0162	-1.108	-0.536407	0.231233	-0.128664	-0.128664	-0.128664	-1.33743	-0.875596	-0.96914	-0.653572	0.264049	-0.432922	0.305501	1.714	-1.00556	-0.57791	-0.163644	-0.0375112	0.670219	-0.128664	0.443058	-0.509037	1.7632	0.541189	0.232849	1.21287	0.0787363	-0.166009	1.89638	-0.215964	-0.128664	-0.109317	-0.756918	-1.39555	-0.718568
Q9P2G1;S737-p	0.486004	-0.507081	-0.616091	-0.388348	-0.958449	0.810056	0.195661	0.0188658	1.82391	0.0188658	0.0188658	0.0188658	0.552985	0.0188658	0.443269	-0.543393	-0.0267033	-1.06906	0.867594	0.621531	-0.761671	0.611224	-0.991474	-1.58351	0.944607	0.439199	0.493158	0.0845669	1.46226	-0.20594	-0.120252	0.7337	1.3555	1.74771	0.0188658	0.0864342	1.71272	-1.89818	1.63238	-2.54044	1.49006	1.03758	-1.79501	0.0188658	0.176431	0.0188658	0.654411	0.0268968	1.26093
Q15052;S684-p	-0.669386	-1.43728	1.23815	0.0490164	0.0668426	-1.32755	0.126396	0.114323	-1.5431	0.114323	-0.797217	-0.0277501	0.114323	-1.30715	0.770897	0.129009	0.634326	-0.578157	-0.782211	0.568362	-0.270121	-1.00674	0.548694	-0.0535044	0.722073	0.984547	0.17489	0.730125	-2.46788	1.11641	2.02052	0.777371	1.25422	0.516864	0.739114	0.415849	0.125515	1.01929	0.100313	1.60453	0.895377	1.44096	1.31232	0.434269	-0.673445	-0.0787453	0.638364	0.114323	0.114323
Q8N2F6;S45-p	1.54023	-0.453187	-0.742596	-1.61504	1.22957	0.187226	0.533495	-0.818241	1.00497	0.0136075	-1.8231	0.0447217	0.067385	0.067385	-1.12281	0.620125	-1.41407	-0.407982	0.067385	0.839828	0.0263042	0.600231	-0.00882586	-0.0281207	0.920942	-0.515896	-0.15406	0.322376	0.491195	-0.138509	-1.55866	0.280182	-0.253492	1.87986	-0.529635	-1.44178	0.378745	-1.90307	0.291807	0.997115	-0.484704	-0.126028	1.97979	1.47861	0.531804	0.273712	1.24611	0.100199	-0.574841
P49407;S412-p	-1.31426	0.972714	-0.0558712	-1.19592	-0.348559	0.746442	-0.0870926	-0.386059	-0.771689	-0.0889689	-0.102084	-0.33735	1.053	-0.738693	-0.267327	-0.533761	0.174941	1.77996	-2.08738	0.155913	-0.40849	1.32723	-1.66473	-0.909866	0.498426	-0.733969	-0.883668	-0.0870926	-1.0061	2.08445	0.480223	-1.40782	0.84078	1.18271	0.180074	-0.0870926	1.08459	-0.0870926	0.112113	0.857291	0.00583145	-0.888157	-0.434071	-0.708017	-0.622527	-0.0870926	0.190698	-0.873989	-0.0870926
P16615;S663-p	-0.302061	1.07302	0.570747	-0.140965	-0.24143	1.04507	-0.861269	-0.42744	-0.594807	-0.771715	1.51983	-1.10618	0.164412	2.11958	-0.0673423	-1.20069	0.615307	-0.5049	-0.107555	0.0205288	1.10811	0.670185	-1.99552	-0.107555	0.441412	0.621425	-0.279818	0.931977	2.14131	0.932118	0.59353	-0.163191	-0.151758	0.460022	-0.107555	-0.107555	1.15423	-0.107555	-0.482866	-0.107555	-0.022199	0.959701	-1.07965	-1.12474	2.57821	0.209664	0.630498	-0.273103	-1.99416
Q12982;S114-p	0.0196918	-0.980688	1.0116	0.0394094	1.01639	0.0392591	1.0171	0.570489	-0.786959	0.0392591	-1.72585	-0.221205	0.126722	-1.60366	0.0441437	0.556529	-1.02992	-0.0823997	0.123654	0.495124	0.88522	-0.973438	0.702376	0.130103	2.09459	0.472016	-0.631041	0.342413	-1.09484	-0.63949	1.72614	-0.602015	0.00646109	1.17873	-0.067811	0.0392591	1.3279	-0.565378	0.695934	1.50142	0.0645876	1.16798	0.408431	-1.3927	-0.461672	-1.70431	0.556064	0.0392591	0.598489
Q96S94;S369-p	-0.0733967	0.819283	0.643768	0.0260839	0.747434	1.50698	-0.750168	-1.04498	-0.299008	0.360219	0.21853	-0.383533	-2.44191	1.9195	0.0260839	0.748621	-0.412076	1.42461	0.783891	0.957254	-1.64171	-2.35568	1.11908	0.521442	1.64966	-0.38501	0.333504	0.179555	0.0594161	0.0164823	0.629548	0.88829	-0.624138	-1.46357	-0.572431	-0.899417	-1.57304	-0.486252	0.661191	0.373713	-0.0772091	0.812361	1.15335	0.0260839	-1.03597	0.457044	0.783607	0.0260839	0.0260839
Q0VF96;S283-p	0.0121782	-0.192387	-0.117347	-0.268416	-2.08115	1.19617	0.736797	0.676509	0.311293	-0.117347	-0.157079	-0.740641	-0.62125	-1.66885	0.288303	-0.117347	-0.335727	-0.482317	-1.58614	0.295179	-1.23864	-1.31226	-2.00265	-1.47061	-0.45947	-0.117347	0.868643	0.600625	-0.117347	1.37395	0.463386	-0.510765	1.81148	0.02766	0.587816	0.533428	0.445573	-0.238466	0.648363	-0.117347	0.0293578	-0.715451	0.792885	-0.117347	-0.511185	-0.31442	0.345917	-1.89871	1.28861
Q14247;S261-p	-0.073897	0.796122	0.0626655	0.0626655	0.629938	-0.314848	0.0626655	-0.227192	-0.121953	0.680354	-1.94636	0.548925	-0.00517143	-0.0742936	0.0455948	1.98594	-1.15323	0.0626655	0.0173293	-1.26596	2.00393	1.44756	0.38806	-0.456567	-1.80778	1.56697	0.463152	-0.269779	-1.82926	0.175095	0.467447	-0.721876	-0.477497	-1.26206	0.546159	1.80643	-1.68229	0.0626655	-0.976563	-0.556594	-1.1433	0.509038	0.222292	0.271308	1.24558	-0.000596845	-0.936225	-0.104951	-0.047996
Q9Y2W1;S682-p	0.0831355	-0.615993	0.0831355	1.27227	1.05094	0.503605	-1.5987	1.01232	0.0831355	0.149566	0.937104	1.50939	1.72363	2.87898	0.0831355	0.705494	-0.199104	1.83824	2.13533	0.825312	1.59872	0.345263	0.717011	0.28272	1.18886	-1.82358	0.0831355	1.43441	2.03935	-0.682339	-0.906669	-0.111871	-0.158484	-1.39061	-0.559844	-1.48488	0.0831355	-0.621477	0.370916	-0.0862523	0.0808321	0.0831355	-1.48337	-0.510644	-1.61291	0.29254	-0.064287	0.307936	-0.94711
P16949;S38-p	1.63501	-0.282789	-0.058939	1.99655	1.29102	0.683085	0.545473	2.15044	-0.819798	1.02885	1.21397	1.52098	1.52611	0.340821	1.8067	-1.43522	1.05898	2.65769	-0.647378	0.983629	-0.959006	1.63758	0.788768	0.830559	0.303157	-1.07256	-0.507285	-0.241671	0.00938285	-1.06168	-0.058939	-0.289992	-0.058939	-1.29839	-0.367986	-0.0805953	-0.058939	-0.058939	-0.254907	0.805673	1.62549	-0.149853	0.497204	-0.058939	-0.506685	0.928857	-0.0953795	-0.17252	0.330856
Q9H3Z4;S10-p	-0.735045	1.42093	-0.439056	-0.30788	-0.0532219	1.57107	-1.93698	-0.857422	1.6214	-0.0449668	0.553051	-1.07982	0.331804	-0.438605	-0.390759	-0.562821	0.86661	-1.52987	-0.0532219	1.52757	-0.0532219	1.8051	-0.208147	1.01523	0.578259	-0.249367	-1.85623	0.504524	0.181962	-0.0532219	-0.241026	-0.348779	0.127886	-0.324492	-0.935198	0.373915	-1.13934	1.40024	-0.0532219	-0.280403	-0.0532219	-0.425088	0.0919349	1.5275	-1.93843	-0.354738	-0.383701	-0.490661	-0.712685
O00429;S616-p	2.8639	-0.32079	0.475494	1.47044	-1.70058	0.489409	0.427586	1.25975	-0.437292	0.57921	-1.04257	1.27012	-0.634844	2.46483	-0.338769	-0.908057	-0.317313	-2.05993	0.808223	0.26778	1.42903	2.05697	-0.408886	2.13641	-1.06235	-0.578986	-0.655242	-1.65941	-0.143279	-0.591284	-0.715369	-1.09076	-0.564386	-1.69131	-0.490663	-0.26317	-1.65938	-1.16751	-1.09494	-0.318426	0.229239	-0.0782918	0.0436366	-0.0782918	0.219415	-1.36719	-0.896582	1.21176	0.212252
Q92608;S1685-p	0.107959	-1.07902	0.109254	0.635952	0.107959	0.459863	-0.340609	-0.71832	-0.512917	0.616892	-1.54172	-1.68365	-1.39948	-1.05399	-0.458515	0.22118	0.692356	0.196899	0.659693	0.107959	-1.4001	-2.04367	-0.194829	0.107959	1.70864	-0.227145	0.0826065	0.665524	1.37413	0.83124	0.107959	0.107959	1.32021	0.199453	0.0910573	0.107959	0.67687	1.2089	1.40772	0.263566	2.5589	1.73383	0.932485	1.4759	-0.102762	-0.697685	0.378928	0.568742	-0.369588
Q9BZ29;S927-p	0.422479	-1.44115	-0.319819	-0.862264	-0.328256	-0.121322	-0.758094	-2.01071	0.119598	-0.248705	-0.171362	0.302016	-0.0146541	-0.371957	-0.121322	1.36902	-0.121322	-1.40556	-1.82829	0.581696	1.00059	-0.121322	-0.611288	-1.38204	0.498962	0.129828	-0.764969	-0.106194	0.434212	-2.39524	-0.121322	-1.03164	-0.321508	1.4547	-0.121322	-0.356814	0.791335	0.708164	1.70568	1.71017	-1.6652	-1.1693	0.249834	-1.03791	-0.0250552	-1.48143	-0.295616	0.282045	-0.379888
P20749;S41-p	0.567073	-0.222786	-0.479125	2.08326	1.14078	-0.303618	0.131504	1.06327	-0.0234457	0.539677	-0.133974	0.464552	1.18258	2.10457	1.24721	0.00068073	-0.0547666	0.181169	1.76272	0.670745	1.57153	-0.301952	-0.0234457	0.386498	-0.0234457	-0.127441	1.03138	-0.0234457	0.09685	-0.646989	-0.97288	0.141034	-0.668348	-0.95776	-0.789112	1.16046	-0.675245	-1.11907	1.13521	0.0936107	0.113497	0.819097	-0.0755191	-0.025305	-0.498683	0.445256	-0.285394	0.93939	-0.420887
Q8N3X1;S18-p	0.501189	0.2733	2.39858	0.382475	0.854673	2.11469	0.148124	0.787623	0.610952	0.756482	0.97195	1.08976	-0.525537	2.14379	0.228752	0.36267	0.255388	1.57043	0.542242	0.96842	-0.0477919	0.337405	-0.0370495	-0.382778	1.39955	0.947643	-0.139671	0.500015	0.272402	-0.213992	0.217238	0.897357	-0.771067	-0.508426	-0.0470206	0.521379	-0.235791	-0.34526	0.723282	0.0347091	0.608299	2.15213	-1.40514	0.904736	0.424913	-1.38806	0.573884	-2.106	-0.998365
Q8IYB3;S675-p	0.0380513	0.710655	1.21297	0.814686	0.262685	0.369386	0.155745	0.367576	-0.175809	0.523499	0.37867	0.90146	0.060835	1.9175	0.060835	1.60579	-1.06082	0.421107	0.21891	0.833926	0.573682	1.63217	0.199206	0.0297948	1.79043	0.060835	-0.329388	-0.817055	0.060835	-0.323633	-0.0560377	-1.48992	-0.65747	-2.06187	-0.671156	-2.28879	-1.50909	-1.81017	0.292377	1.19203	0.778554	0.613593	0.060835	0.060835	1.05018	-0.482831	0.794031	1.49684	-0.666112
P58107;S2718-p	-1.04867	1.44558	1.12371	-1.48941	0.726377	0.620295	-1.40827	-0.703247	1.16553	-2.33231	-0.459693	2.48958	-1.35892	-0.0332678	-0.0332678	-0.204471	0.0239546	-0.0332678	1.01463	-0.0332678	-2.28111	-0.0332678	-0.0332678	0.592421	0.636352	-0.0332678	-0.0332678	0.207175	0.0832406	-1.1682	-0.488837	0.362688	0.0766399	0.351308	1.3661	-1.51982	-0.0332678	-0.0332678	0.9935	-0.175387	0.29252	-1.19611	0.606477	1.52624	0.178697	-0.353365	0.342672	2.11073	-1.21329
Q641Q2;T331-p	0.0317059	2.22572	0.565521	0.508737	0.236531	-0.0841677	0.0317059	-1.50942	0.297064	-0.305743	-1.30199	0.0190399	0.576193	-1.50392	-0.425601	0.114587	0.84147	-1.34775	-1.06739	0.924661	-1.01367	-1.5052	-0.477579	0.286726	2.0756	-0.224388	0.0317059	1.69917	0.0481904	0.0317059	1.80702	1.99679	0.0833415	0.397504	0.0317059	1.1483	0.77984	0.694344	1.71501	-0.577505	0.0317059	1.02102	1.74939	0.0317059	-1.95106	1.33029	0.95576	-0.252559	0.0317059
Q6UN15;S492-p	0.0344919	0.00896071	0.380467	0.44514	0.0344919	1.00622	0.467759	1.13338	0.796675	-1.24956	-1.16423	0.00678462	1.3391	-1.35786	-1.27823	-1.22319	-0.56158	-0.864164	2.11333	-0.54191	-0.665341	1.40017	0.0344919	-0.449304	0.968674	0.811624	0.12599	0.359603	0.572352	-0.738121	0.731917	-0.379985	0.397606	2.03413	1.15386	0.433839	-0.56586	0.0344919	1.56518	-0.0562857	0.341284	1.22947	0.964278	-0.0544034	-0.366148	-0.825038	0.0344919	0.884156	-1.19098
O95466;S1031-p	0.795809	-1.26987	1.5779	0.798199	0.273895	0.794671	-0.196994	-0.926865	-1.23607	0.406954	-0.98085	-0.905813	-0.0575638	-1.50186	0.500187	0.295019	1.29713	0.212273	-0.287381	0.680769	-0.254079	-1.26145	0.182963	1.08434	1.6885	0.325547	0.301052	0.853556	-0.437248	0.0769632	2.09612	1.97878	1.43865	0.0769632	0.0853566	1.16001	0.415398	0.686633	1.91927	1.53855	1.28821	0.540415	0.943013	2.07649	-0.666219	0.791259	0.0769632	0.772272	0.0769632
Q14157;S609-p	1.5129	-1.05861	-1.06342	1.4139	1.15007	-0.14446	-0.256832	1.58119	-0.0184852	1.69369	0.689721	1.19357	0.922626	2.38727	0.514148	0.136207	1.95741	-0.0483095	1.2402	0.684252	1.15521	-1.30172	1.37845	1.04318	0.968548	-1.58804	0.143355	-0.392471	1.12069	-0.218523	-0.62838	-0.546791	-0.290729	-0.262055	-1.08065	-0.539987	-0.438726	-0.621175	-0.636433	0.173155	0.153508	1.07774	-0.44107	-0.404343	-1.1322	-0.250405	-0.0774582	-0.010005	-0.616558
P04406;S83-p	0.187325	1.96355	0.802856	2.21559	1.81008	1.44603	0.724254	0.616305	-0.0266645	0.725681	-0.501891	0.362968	-0.58951	0.522408	1.35248	0.473498	0.681032	-1.4284	1.69591	0.734206	2.11584	1.39245	1.69	0.757115	-0.207397	0.165009	-0.945315	0.283019	1.0794	-0.0266645	-1.55393	-0.0147081	-0.434538	-0.899052	-1.63439	-0.0995679	-0.856479	-0.0650186	-0.0305842	-0.440143	-2.11124	1.05569	-1.45586	0.687775	0.197398	0.165122	-0.336887	1.69997	-0.784949
Q8TBA6;S116-p	-0.0203293	0.194423	-0.681744	0.25834	0.256261	-0.0203293	0.539816	-0.0831407	0.296021	-1.04989	-0.517537	-1.02286	1.59172	1.26957	-0.306246	-0.0203293	-1.52243	-0.804175	-0.62636	-0.664266	0.581481	-0.971437	-0.0203293	-0.0203293	-1.14518	0.743684	-0.604762	0.981342	0.291513	-0.0203293	-0.84902	-1.31359	-0.619206	-0.189679	-0.96843	-1.46228	-0.641564	-0.376974	1.61805	0.661721	-0.0203293	0.228703	-1.70753	-1.71607	-0.19468	-0.0203293	-0.0203293	-0.511365	1.44926
P69905;S4-p	-1.45542	-0.102349	-0.738279	-0.102349	1.4295	1.14931	-0.200388	-1.63332	-1.01032	1.07112	-0.782306	-0.390478	0.871436	-0.74052	-0.79224	-1.0145	-0.0448315	-0.0302417	-0.534108	-0.102349	-0.880137	-1.43094	-0.890135	-0.357955	0.0665541	-0.681588	-2.16169	1.30362	-0.479467	-0.272754	0.0584737	0.457025	0.505048	-0.232983	0.133236	-0.91077	1.98543	1.53351	0.250793	1.66119	1.61459	-0.0514965	-0.102349	-0.102349	0.0816323	0.0891766	-0.119628	-1.7571	-0.49171
Q8WUI4;S155-p	1.15957	-0.936643	-0.162406	2.20308	0.238898	-1.06679	0.257911	0.122712	0.0814779	-0.659416	-1.41125	-0.329405	0.122712	-1.02607	0.829657	0.122712	0.703372	0.0100616	-0.0331765	0.361774	1.3627	0.122712	-1.27474	0.153811	0.122712	0.122712	0.301529	0.481956	0.642328	-0.765574	1.12825	0.256041	0.122712	0.122712	-0.305971	1.9631	1.67545	-0.178857	0.122712	0.122712	0.122712	0.665837	2.20216	0.528109	-0.791132	-0.419804	-1.02273	1.01743	-1.94365
Q9BW71;S227-p	0.0459685	-1.02181	-0.200952	0.773932	0.443963	-0.324208	-1.24831	-1.538	-1.04717	-1.13243	2.67599	2.39162	1.24719	1.1763	0.674289	-0.731382	-0.257435	1.31201	0.814356	-0.0337147	-1.68877	0.473052	0.908303	0.45495	1.18546	0.720756	0.176074	-0.20189	0.870238	-0.00921936	-0.0337147	0.493297	-0.0337147	-1.02178	-0.865231	-0.0337147	-0.0337147	-0.0337147	0.742582	-0.149772	-0.600887	0.759228	0.0953512	-0.877674	-1.24774	2.46448	-1.77557	-0.151384	-1.56682
P16403;S36-p	-0.688499	0.015347	0.349934	-0.451108	-0.296197	0.271343	1.34293	-1.84054	-0.705752	0.117654	-1.08552	-0.124976	1.3652	0.811159	-0.476115	-0.124976	0.418919	-0.124976	1.30599	1.70292	-1.55353	-0.478656	-0.85397	1.17694	1.06062	0.182946	1.36799	1.90369	-0.0498136	-0.149806	1.81674	0.11611	2.13151	-0.124976	0.514518	-0.99016	-0.0568607	0.996592	1.81776	1.73373	2.59113	0.152853	2.00304	1.07823	-0.333137	0.00736487	-0.739374	-0.124976	-1.00112
P10412;S36-p	-0.262339	-0.284166	0.124703	-0.448251	-0.307146	-0.0385323	1.5568	-1.52095	-0.836782	0.0076896	-0.745161	-0.345735	1.36646	0.145132	-0.778939	-0.396299	0.204524	-0.122404	1.50969	0.66108	-1.61722	-0.64041	-0.880322	1.14105	0.257908	0.01865	1.36925	1.90448	-0.0473073	0.660185	1.96166	0.263147	2.25513	-0.122404	0.665268	-0.635839	0.0655497	1.18219	1.95436	1.37514	2.59132	0.0926586	2.34314	1.16028	-0.330383	0.0509316	-0.736265	-1.15837	-0.373334
P10412;S104-p	0.426137	-0.909038	2.01943	0.906218	0.332518	-0.70454	-0.591249	-0.0836873	-1.6068	1.35048	-0.0836873	-0.0836873	-0.528073	-1.64289	-0.0225261	-0.168978	0.725897	0.939424	0.29386	2.19393	-0.698189	-0.0282481	0.114516	1.2554	-0.208631	-0.509758	1.13024	0.723657	0.040209	-0.0836873	2.11023	-0.766982	1.80245	0.0537656	1.4926	2.02918	-0.0836873	0.626206	2.0768	0.569571	2.07448	1.31571	0.54262	2.18338	-0.630745	0.593832	-0.0836873	-0.378614	-0.693309
P62805;S48-p	-0.299656	0.0105529	1.22004	-0.000961685	-0.466808	1.25175	-0.841426	0.0105529	-0.772514	-1.40629	-0.880943	0.903932	0.717984	0.0817008	-1.28379	0.0768571	0.0105529	0.725953	1.55665	0.0237746	-1.53658	-1.16376	-0.211115	-0.196019	1.22661	-0.764855	-1.1263	1.62445	-0.402081	-1.91608	-0.950009	0.0311663	1.96295	0.561623	0.234247	0.0105529	1.41711	0.97186	0.868046	0.936466	0.359029	0.542309	0.952142	0.108535	0.990195	0.233407	1.58909	0.571041	-0.230993
P05114;S89-p	0.902518	-0.125499	-0.904728	0.970549	0.958521	0.695973	-1.46451	1.88031	-0.826947	-0.779515	1.84466	-0.0630426	0.664081	0.538115	-0.212541	-0.511115	0.770003	-0.650212	-0.507118	-0.389678	0.0350917	-1.62177	1.82297	-0.231832	1.06688	-0.00798002	0.112436	0.0350917	0.0350917	1.35402	0.150046	-0.796115	-0.286451	0.385384	0.43417	1.04725	-0.80169	-0.729921	0.343756	-0.106627	0.111208	-0.245109	-0.619175	-1.64899	-2.3061	0.330802	-0.851435	-1.05488	0.0350917
Q96ST2;S377-p	0.628784	-0.213899	0.549158	1.77542	1.24169	0.0453083	0.485763	1.57364	0.00928506	-0.301188	0.00928506	-0.458833	0.0838965	2.34916	-0.0721626	0.465207	1.18527	0.00928506	1.02616	1.72014	0.561835	0.152219	0.398215	0.00928506	1.92688	-0.123344	0.444903	-0.0335067	1.49552	0.00928506	0.00928506	-0.983484	-0.456457	-1.67213	-0.18096	-1.06859	-1.00294	-1.32511	0.208907	0.304238	0.437161	1.21656	-1.72978	-1.23562	-0.976607	-0.224343	-1.33948	-0.21334	-0.519979
Q7Z2W4;S275-p	0.776663	0.110944	-0.291888	1.63073	1.47237	0.736736	-0.525689	2.16937	1.78532	0.984875	0.211267	2.02623	1.04015	0.544065	0.951675	-0.356366	-0.434719	0.628422	0.414963	0.213347	0.110944	1.48268	1.79767	-0.447227	0.110944	-0.211894	-0.580536	-0.576026	0.796522	0.393951	0.00504606	-0.210983	0.838277	-0.799627	-0.878896	0.110944	-0.233744	-0.172443	0.110944	0.0933673	1.36825	1.48899	-0.858219	-0.158176	-0.534815	0.381884	-0.448831	1.22938	0.110944
Q00839;S271-p	-1.40794	1.09395	0.793752	-0.608493	0.0219277	-0.895052	-0.93618	1.89858	-0.366969	0.635133	1.46658	-1.03724	-0.041104	0.39841	0.057552	0.0219277	1.0828	-0.803844	-1.68947	-0.529897	1.31418	0.50165	0.17899	-0.411257	-0.275764	0.102153	-0.18389	0.0907164	0.403854	1.6508	0.633763	-0.689879	-0.992307	-0.552938	-0.460413	-1.81424	-0.00208003	0.166278	0.32561	0.304604	-0.160417	0.522626	-0.936295	0.471541	0.0219277	-2.00587	0.938005	1.25702	-0.035354
O43719;S713-p	-0.533361	0.0118684	-1.58932	-0.0096311	0.0656691	0.71196	-0.24449	-0.0524995	1.03528	-0.644356	1.46066	2.121	2.44449	-0.471596	0.462422	-0.532843	-2.15115	0.95272	-1.10729	-0.0096311	-0.0096311	1.2886	0.861915	-1.03477	0.000376616	-0.250983	0.0417439	-0.0271411	0.301462	0.913054	-0.0791222	-1.00542	-1.01745	0.221344	-2.57359	-0.903716	-0.0096311	-0.862947	-0.0096311	-0.0096311	-0.0888659	-0.0096311	-0.630022	-2.28951	-0.0579691	1.59371	-0.438946	-1.14349	-0.883024
O43719;S702-p	-0.429474	0.441056	-2.39601	-0.104717	-0.282562	0.700351	-0.490648	-0.104717	0.322937	-1.1858	-0.104717	1.57936	2.27539	0.926204	0.283675	0.226558	-1.4461	1.60937	-0.216557	-0.104717	-0.500823	0.326102	0.986301	0.603787	-0.559726	-0.104717	-0.21176	-0.274353	1.06381	-0.151299	-0.327653	-1.33869	-0.754114	-0.0164988	-2.39767	-1.2961	0.089267	-0.94035	-0.420528	-0.649287	0.102873	0.211805	-0.370369	-2.16555	0.415729	2.03934	-0.113014	-2.42172	-0.784058
P42858;S1874-p	-0.667199	-0.159586	-0.159586	-0.159586	-0.159586	-0.955529	-0.642585	-0.139556	-0.92346	-0.540009	-1.27358	-0.750415	0.149784	0.195014	-0.159586	-0.442123	-0.904947	-0.507301	-0.159586	-0.448768	1.76298	-0.269536	1.25097	-0.159586	0.772726	2.38537	1.75711	-0.753048	1.82188	0.438348	-0.881523	-1.0907	0.0042758	0.525922	-1.27066	0.216059	-0.306976	-0.569303	1.73335	-0.991452	-0.526279	0.427975	1.17975	0.758346	-0.0991136	-0.379454	-0.0519128	-0.731878	1.95459
O60841;S164-p	0.00710311	1.77349	1.2757	1.13397	1.54471	0.00710311	1.03572	0.683715	0.0883786	1.52004	0.958344	-0.431182	0.231492	-1.30874	0.00710311	0.0549267	-0.064529	0.0849284	2.39648	0.504311	0.320717	-0.252768	-0.357311	1.05641	1.47607	-0.805517	-0.708516	0.647028	0.791353	-0.257997	0.592193	-0.463907	0.00710311	-0.437594	-1.04744	-0.300811	0.00710311	-1.74413	0.844861	-0.560147	0.00710311	2.71804	-1.69257	0.308338	-0.177354	0.529452	-0.724188	-0.00721597	-0.364064
Q9GZP8;S29-p	0.321056	-0.126319	0.217588	1.99483	0.834766	1.56694	1.92126	-1.93653	0.751827	-0.132396	-1.59128	0.409183	-1.41182	2.32027	-1.12115	0.0997586	-0.459074	-1.30566	1.34333	-0.126319	0.748033	1.36959	1.29224	0.664754	-0.281522	-0.167701	-0.287021	0.22578	0.607912	-1.76463	-0.706793	-0.423558	-0.994912	-0.188267	-2.04928	-0.126319	0.558019	-0.626144	0.816567	-0.126319	1.24886	-1.17597	-0.199289	-0.126319	0.681833	-1.9447	-0.126319	1.02742	-1.03319
Q8IU81;S436-p	-0.619311	0.594459	-0.985336	-0.306073	-0.962332	-0.312961	0.118469	0.511281	-0.0873723	-0.970359	-0.159843	0.0283499	-0.862996	0.559101	-0.348633	0.00170845	0.798872	-0.411144	-1.29303	-0.0873723	-0.895838	0.0500998	0.411989	-0.22685	-1.11052	1.00778	1.91164	0.125907	0.97103	0.767346	-0.32087	-1.81485	-0.970307	-0.580802	1.03586	-0.0873723	-0.0992491	0.124149	0.303736	-0.0873723	-1.67878	1.30214	-0.0873723	-1.16035	0.294319	-0.848641	-0.0873723	-0.0261432	-0.0711483
Q7Z5L9;S360-p	-0.00828703	0.0594097	-0.0253371	-0.0253371	-0.0253371	0.267008	-0.414712	1.58913	0.872622	0.535249	1.32017	0.436954	0.107551	0.187495	-0.135458	-0.355987	0.982546	0.220841	-0.918346	-0.0263267	-0.0253371	0.500143	-2.19025	0.361589	0.0193014	-0.481014	-1.50678	-1.53636	1.54159	1.95828	-1.44169	-1.27678	-0.3648	-0.544635	-0.0253371	-1.30158	-1.08894	-0.353193	0.474735	1.92923	-0.144178	-0.297148	-2.39868	-0.155598	-0.385412	-0.0253371	-0.682758	-0.0253371	-0.0253371
Q9H1B7;S547-p	1.79225	0.0537115	-2.1355	0.0537115	0.321143	-1.28485	-0.030626	-0.641726	-1.90864	-1.64601	2.54907	0.9419	2.10239	-0.21163	1.66882	-0.236231	-0.450183	0.0537115	0.161995	0.0537115	1.07969	-0.928618	0.45111	-0.637888	0.153876	-0.160342	0.504962	0.197517	0.0537115	-0.455205	-1.78721	-0.92069	-0.00382859	0.796354	-0.564266	-0.759679	0.0537115	0.534399	0.0537115	0.377658	-1.02583	1.06219	-0.158329	-0.173652	-0.577178	-0.340708	-0.718115	-1.05358	0.425762
Q9NR30;S121-p	0.922264	1.23203	1.65075	1.64331	1.76247	1.43827	0.321287	-0.51772	2.24154	1.76979	-1.1513	1.55777	-0.103648	2.71603	-0.103648	0.890855	0.609608	-1.89653	1.90527	-0.146925	-0.475089	1.88047	1.65753	0.0476916	0.836375	-0.103648	-0.940974	0.579062	0.77292	-1.61613	-0.234903	-0.0924468	-0.410105	-0.103648	-0.210817	0.372139	-0.34725	-0.103648	1.39147	-0.0516311	-0.103648	0.651636	-0.847425	-0.103648	0.164724	0.057816	-1.91487	0.516025	-1.80327
Q9P206;S545-p	-1.15393	1.26491	0.27911	0.488355	-0.473678	0.0579117	-0.700171	-0.590014	0.695478	0.807748	0.740685	-0.12995	-0.803521	1.04971	0.157554	-0.560807	-0.168809	0.98243	-0.212927	-0.326573	-0.12995	1.19589	-0.12995	-0.1449	-1.04017	-0.781437	-0.605478	-0.602987	0.404584	-0.12995	-1.72515	-1.28595	-0.279474	-0.12995	-0.12995	-1.31765	-0.698825	0.0837298	-1.72382	0.607623	-0.0547272	-1.17151	-1.87407	0.0302676	0.958462	-0.12995	-0.559763	1.59214	1.74999
P02545;S107-p	-1.74297	0.459173	-1.08972	-0.0504773	1.37413	0.45575	-0.300197	-2.43249	-0.907497	-1.55113	-2.18635	-1.85353	-1.97791	-0.898367	-0.380793	1.81317	-1.31717	-1.20725	2.23413	1.7707	0.496519	-0.818096	0.287046	-0.641095	-1.93348	0.570854	0.50615	1.57293	0.510256	-0.00823167	-0.655257	-1.12131	-0.521413	1.15933	-1.31407	-0.257998	-0.376313	-0.868938	0.0922535	0.180129	-0.915969	-0.0983522	-0.130589	0.348393	0.312556	-1.23286	0.583006	1.07878	-1.61266
P02545;S636-p	-0.841769	0.389656	-1.01984	-1.05711	1.55524	1.96704	-0.0162816	0.287484	-0.706743	0.933438	-0.217454	0.424146	0.68712	-0.930086	-0.981969	-1.29931	0.0336528	-0.327093	0.394348	1.3772	-1.42354	0.0336528	-0.64634	-0.328209	0.0336528	1.23027	-0.181506	-1.05518	-1.20936	-1.3382	-1.05971	-1.32363	0.44534	0.441404	1.08485	0.241406	1.42028	0.0336528	0.246157	0.927971	-0.0679246	-1.78735	1.63692	-0.554039	0.263715	-0.311661	-1.81038	0.632191	-1.37711
Q03252;S37-p	0.401472	-1.4072	-1.7729	-0.529157	-1.39967	1.26447	0.602666	-1.30496	0.56827	-0.92503	-1.97753	-1.09711	0.0380747	-2.11759	0.0709972	0.0873776	-0.408011	-0.467775	0.0871142	-0.451019	-1.81914	-1.86007	-1.34237	-0.639073	0.966174	-0.700866	1.0093	-0.0879143	0.390608	-0.474886	1.02192	0.0873776	1.25112	2.21951	1.03937	-0.123469	0.0873776	-0.928987	2.54823	0.798884	0.0873776	-1.61521	0.722543	0.0873776	0.623632	-0.97318	-0.267644	0.381222	-0.120714
Q8WWI1;S704-p	-0.17251	1.36976	-0.647636	-0.221396	-0.0692423	-0.702722	-1.88308	-1.23246	0.857854	-0.170157	0.198074	-0.365684	0.871813	-0.157517	-1.08653	-0.230033	-0.098685	-0.0692423	0.863353	-1.40299	1.68697	0.875265	-1.99225	-1.94202	-0.652062	-0.0692423	-0.113357	0.596079	-0.406554	-1.7186	-1.98543	-0.0692423	0.772183	-0.110393	-0.150435	-0.782628	0.503116	-0.733182	-1.32394	0.712786	-0.0692423	-2.13501	-0.354851	0.650862	1.19755	-0.474262	0.751785	1.59284	-0.996295
Q8ND56;S216-p	0.995419	-0.34233	-0.0759056	0.381657	0.582757	-0.252738	0.519572	0.484212	0.548202	-1.09205	0.992818	-0.140198	-0.123587	1.62574	0.616507	-0.904166	-0.0759056	-1.99161	-1.32846	2.07924	0.450119	1.01838	0.22102	-0.642344	0.488435	0.762352	-0.0759056	0.254065	0.0463282	-0.0759056	0.981543	-0.0759056	-0.830721	-0.338184	0.327201	-0.468636	-0.201121	-0.433883	0.0723764	-0.21436	-0.0759056	0.488563	-0.0759056	-0.110161	0.398674	-0.432766	2.66755	0.260841	1.40868
Q9UPN3;S3927-p	-0.61453	-0.919066	-0.571276	-0.269598	-0.208162	-0.527291	-0.524453	0.246769	-0.208162	-2.28749	-0.358927	0.205275	1.85239	-1.18995	-0.208162	-0.477883	0.516255	1.49062	0.969331	1.94266	2.55925	-1.06843	-0.208162	0.695893	-1.21386	1.84574	0.678323	-0.626671	0.426361	-0.56744	-0.444211	-0.659516	1.1218	-0.75572	-0.0182104	-0.208162	0.0659904	0.188923	1.23677	-0.208162	-0.420863	-0.208162	-0.120364	0.0147175	-0.208162	-1.13893	-0.795944	-0.794387	-0.208162
P55196;S1182-p	-1.86972	-0.327182	0.0499088	0.0499088	0.187593	0.0499088	-1.93933	0.270874	-0.597092	1.24056	-1.54989	0.455801	-2.39236	-1.88522	0.357788	-2.08957	-0.784042	-0.108512	0.0499088	-0.0435262	-0.532712	1.1708	0.00551238	-1.27892	1.3483	2.15332	0.779576	0.806976	-1.52976	-0.605022	-1.22292	-1.88978	0.627451	0.0499088	0.618751	-0.987189	1.13684	0.896926	1.18192	0.0499088	1.27819	-0.592393	-0.174214	-0.0201448	0.756117	0.0499088	0.706878	-0.497746	0.0499088
P55196;S1799-p	-1.01412	1.70163	1.52751	-0.654673	-0.295498	-0.568013	-0.200597	-0.634109	-1.93489	0.431425	-0.00613448	-0.00563068	0.078623	-1.30073	0.208537	-0.274339	-0.402772	1.68152	-1.36486	-0.843663	-0.00613448	-0.517644	-0.65624	-0.00613448	-1.777	-0.00613448	-1.29163	-0.475837	-2.17151	-0.00613448	-0.00613448	-0.816303	-0.219575	-0.137577	0.747427	0.076517	0.462381	1.19684	-1.85402	0.33529	-1.02952	-0.889398	-0.00613448	-0.895103	-0.00613448	0.162683	-0.410685	0.304522	2.12024
Q6WCQ1;S993-p	-0.163046	-1.32243	0.44121	-1.27421	-1.15335	-1.07292	0.0567565	-0.468357	0.940891	-1.08197	-0.0160219	0.0193435	0.960168	-1.44682	0.762983	1.32438	-0.0160219	-0.0131789	-0.460489	-0.633132	0.0593578	-0.839776	-0.0160219	-1.00218	-1.98788	-0.22327	1.72762	0.158542	-1.39302	1.24722	-0.296633	-0.294424	0.22828	0.118833	0.716498	2.19708	-0.295116	-0.0160219	0.728621	0.107686	-0.715321	-0.0587684	-0.602542	-0.499507	-0.0160219	-2.15306	-0.875262	-0.0160219	-1.27912
Q86UE4;S298-p	-0.899714	-0.132048	-0.0651396	-0.713504	-0.0651396	-0.806125	0.714095	1.39922	-0.731351	-0.576163	-0.0651396	-1.59322	-1.1684	-0.000121001	-0.145931	0.0201611	-1.58022	-1.84205	0.399848	-1.719	-0.370207	-1.50128	-1.28315	1.29092	-0.748387	1.4622	-0.377461	-0.608385	0.263328	1.38904	-0.797807	0.643834	-0.731161	0.125584	-1.19635	-1.08079	-1.2952	-0.0651396	1.50322	-0.685232	-0.501434	1.27316	0.690689	-0.0651396	0.1176	-0.402453	-0.825354	-0.923573	1.0462
Q9H019;S103-p	-0.0217484	-1.89548	0.218622	-0.868452	0.28226	2.10969	-0.142092	-0.212296	0.333195	-0.0217484	-0.0217484	-1.35448	2.0577	-0.903268	-1.14094	-0.0133337	0.852475	0.518363	-0.635231	0.0305629	-0.0217484	-0.0217484	-0.600979	-0.32191	0.1229	0.112095	-0.378405	0.423581	1.37002	-0.12627	0.970714	-0.697347	-0.223293	-0.358441	-0.0217484	2.41677	-0.0600899	0.913039	1.21343	1.48168	-1.1173	-0.537672	0.349713	1.02785	-0.204346	-1.20018	-0.197793	-0.262902	-0.640823
Q9C0I1;S564-p	-0.803303	-0.342845	-0.757306	1.21844	-0.710755	-0.341127	-0.973958	-0.517938	-0.356434	0.252402	1.93706	0.18719	-0.984017	0.220187	-0.775848	0.688858	-0.0326305	0.825195	0.913265	-0.386441	0.742031	0.93787	0.72199	-0.966049	-1.75495	0.219285	0.571888	0.24641	-1.31569	0.254443	-0.570404	-0.874134	-2.0999	-1.3929	-0.166595	-1.4635	-1.41297	0.407307	-1.11496	0.0395565	-0.644528	0.0175284	-0.58576	0.552412	-0.0326305	0.620014	-0.667125	-0.0326305	-0.0326305
Q9P2K5;S17-p	-0.0852375	-0.201117	-1.15221	0.639432	-0.379715	-0.00548919	-0.181893	-1.15973	0.237119	-1.5583	-1.12425	1.67615	-1.88775	0.250567	-0.446579	0.223963	-0.00548919	-0.440099	-0.547325	0.106441	-0.755926	1.31627	-0.324373	0.097499	0.327841	1.7429	0.479649	-0.996865	1.42426	0.426055	-0.00548919	1.959	-0.406838	1.01621	-0.0457051	-1.08755	0.275283	-0.147583	-0.609456	1.34373	-0.169279	-0.250005	-1.40996	-1.41731	-0.00548919	-0.431712	0.077626	-0.606115	0.664868
Q9BYG3;S247-p	-0.52073	-0.098495	0.657659	0.692168	1.04778	-0.476046	1.11625	1.47614	-0.098495	-0.0682099	-0.781492	0.225184	1.83947	-1.19769	0.181817	1.84314	-1.75737	-0.240697	-1.75558	-1.45628	2.05126	-0.00531118	2.56092	0.302274	-1.98686	0.19797	-0.237324	1.24041	-1.50037	1.3728	0.677334	-1.1487	-0.444658	0.124082	-0.421228	-0.098495	-1.38974	0.269107	0.404423	0.660891	-0.649641	1.07706	-0.310642	-0.540263	-0.445083	0.745082	-0.192828	-0.882472	-0.098495
Q14978;S698-p	-0.735967	0.158769	0.312722	-1.75394	0.315482	1.24082	1.14411	0.0254383	0.0173798	-0.635269	-1.69879	-0.131997	1.61499	2.1436	-1.3913	1.37886	-2.36562	-1.31646	0.0254383	-1.95466	1.41372	1.30932	0.0254383	-0.617108	0.576309	0.849949	0.0254383	-0.964896	0.720035	1.10883	1.0786	-0.70303	-0.723516	0.0254383	-1.62392	-0.394851	-0.576405	-0.913115	2.04734	0.313655	1.65265	0.0974453	0.0833229	-1.22344	-0.670163	0.113894	0.124865	0.0254383	-0.767515
P54105;S102-p	1.03595	-1.63544	1.01542	2.15255	0.548234	0.529298	-0.720483	2.36899	-0.40103	0.273408	1.57577	2.7122	1.595	1.87502	0.102348	-1.168	-0.581555	0.444979	1.08565	0.665965	0.699965	1.71617	1.92357	0.836411	0.529948	0.482008	-0.384421	0.0988008	1.50335	1.81202	0.298011	-0.53624	-1.09079	-0.506377	-2.20516	0.00212298	0.00212298	0.344975	-0.795137	-0.32916	-0.0716035	0.227819	0.13371	-0.499746	-0.882509	-1.03441	-0.0891412	-0.000962886	-2.13726
O43847;S94-p	0.0300166	-1.87655	0.0300166	0.783489	1.27168	-0.741275	0.552599	2.56458	-0.923275	-0.136404	1.59691	-1.85081	-0.510529	-1.12145	0.0678109	-0.832531	1.63327	0.0678628	-0.783502	0.841062	0.207969	-1.47546	1.71991	1.43427	0.754584	-1.20377	0.0300166	0.2676	0.0300166	0.0300166	1.80837	0.735943	-0.00687511	0.0300166	0.276287	-0.182684	-0.0424316	0.371575	0.0423441	-0.0927283	-0.624802	1.13904	-0.388883	0.026669	-0.938665	-0.561916	-1.21455	-2.20391	2.4539
Q9H1E3;S79-p	0.149871	-0.842293	-0.518869	0.783284	-0.821553	-0.504621	-1.28318	-2.21582	-1.01235	-1.27116	0.53353	1.25435	0.456489	-0.640478	0.672675	-1.61356	1.33556	-0.200465	0.666215	0.0468347	0.0468347	0.0468347	0.168636	-0.408284	1.02994	-0.29695	1.60744	-0.405306	0.528908	0.202901	0.0897946	-0.094377	0.0468347	0.526381	-1.24514	-1.97366	-0.599132	0.508874	0.190287	1.14711	0.650656	0.492011	-0.447075	-1.15586	-0.685836	0.694682	-0.982685	-1.63609	-0.0573656
Q13427;S687-p	1.60979	-0.0140734	1.51345	1.4896	0.791946	0.470288	0.106742	0.480168	-1.51662	-0.165351	0.0500539	0.100697	-0.200444	2.55575	0.529989	0.529961	0.14635	1.33215	0.14635	0.590603	1.15149	1.19659	1.72215	-0.0299795	0.634043	1.35788	0.14635	0.624945	0.14635	-1.82149	0.325577	-0.429914	0.192671	-1.15507	-0.773058	-0.821106	0.316119	-1.02261	0.136096	0.395029	0.889528	1.7953	-0.528516	-0.954815	-0.102798	0.14635	0.174557	0.32718	-2.20703
Q15365;S190-p	-1.85611	-0.893593	-0.041968	0.255829	-0.694847	0.506376	-0.930591	-1.29696	-0.0476621	-0.041968	-0.041968	-0.0422488	0.896766	1.17939	0.0228841	-0.618613	0.542146	-1.47669	-0.559202	-0.0891117	-2.37583	0.440095	-0.041968	-0.597156	1.17478	0.879765	-0.126306	0.719487	-0.86309	-1.3329	-0.850415	1.05836	2.42111	1.21751	-1.53215	-0.0263713	1.31055	0.299441	-0.335319	-0.849394	1.48507	0.463946	-0.278661	-0.677603	-0.272562	-1.64774	0.034468	-0.041968	-0.117944
Q08174;S984-p	-0.40732	0.164053	-1.15967	-0.0346482	-0.181409	0.813781	-0.231111	0.819665	-0.135636	0.74084	-0.527615	-0.586276	-0.356793	-1.5836	-1.1996	-0.618517	-0.135636	-0.135636	-0.132307	-0.135636	-0.341818	1.14049	-1.3129	0.00919899	-1.05373	-0.135636	-0.0967292	-0.00741107	-1.30813	-0.923393	-1.50025	-0.885359	-0.459652	1.74942	0.995255	0.724728	1.80936	-0.952704	-0.038651	1.16567	0.321915	-0.300238	-0.488784	-0.187623	0.967274	-0.674117	0.805849	1.51947	-0.982371
P08559;S293-p	-1.58843	-0.00104379	-1.64842	1.08212	-0.440769	-0.402212	-1.2788	-0.00104379	1.00431	0.228596	0.851429	0.0688559	0.720303	1.77915	-0.210682	-0.0919097	0.815968	-0.00104379	-0.406602	-0.53991	1.59371	-0.193371	0.199876	-0.00104379	-0.728771	-1.12287	-0.00104379	0.832016	0.207061	0.906661	-0.305021	-0.77441	-0.909713	-0.00104379	-0.141174	-0.422999	-1.50963	-0.699854	0.520192	0.760406	-1.08403	-0.00104379	0.391399	-0.241462	-0.602169	-0.600415	-2.03444	-0.459335	0.931356
Q15149;S1435-p	2.74107	-0.636037	-0.0251094	0.531875	2.08982	0.144643	0.674664	0.787454	-0.183176	0.00676761	-2.55421	0.00676761	-1.01921	0.233839	-0.349923	-0.669088	-0.396786	-0.778552	0.861779	1.08018	-0.353975	-0.653399	0.659323	0.448806	0.0489816	0.0150511	0.727978	0.13971	0.00676761	-2.13831	-2.46863	0.238348	-0.122356	0.0265397	0.244507	0.796108	-0.0864655	0.213933	0.0815552	-0.405539	-0.132151	-0.586553	0.00676761	0.00676761	0.372812	-1.20331	0.31613	-0.138408	-0.352608
Q15149;S1721-p	1.36389	-0.797491	0.282934	0.060135	1.95833	0.781207	0.130717	1.54222	-0.16166	-1.15895	-2.1429	-1.7006	-1.23222	-1.25198	-0.0502226	-0.178135	0.060135	-0.261049	1.26771	0.530886	0.060135	-1.31373	-0.0995424	-0.413141	-0.436886	-0.350083	0.153838	0.638499	0.060135	-1.31375	-0.432253	-0.0582882	0.283836	-0.0137983	0.353159	0.892615	1.83081	0.850725	0.730121	-0.236901	1.37124	-0.426702	0.339516	1.502	0.549959	-0.205729	-0.597531	1.93773	-0.334399
Q0GE19;S279-p	-1.12686	-1.17516	0.341837	1.02027	0.418326	0.211694	-0.582887	1.38071	0.294398	1.81315	1.83749	1.27693	0.72916	0.718669	0.434063	1.10838	-0.342844	0.96328	0.753857	0.0480455	0.775158	1.67116	1.07183	0.063247	0.458696	0.97635	-0.0983504	0.361621	0.836707	-1.57232	-0.779794	-0.480192	-0.625755	1.58556	-1.32367	0.0168214	-0.0576047	-0.466814	-0.38046	-2.21087	-1.46544	-0.45668	-0.42463	-0.00286508	0.00355118	0.725399	-1.00921	0.310145	1.13509
Q05655;S304-p	-1.87769	0.0536624	1.77881	0.0155402	0.0155402	-0.721825	-0.456548	-1.75178	-1.82711	-0.0848601	0.040817	1.03928	-0.800152	-1.22343	-0.823945	1.52308	0.730973	2.25658	-0.0646315	-1.0452	0.424736	-0.0205434	0.40294	0.0155402	0.0155402	1.11871	0.797074	1.19282	-1.85754	-0.146825	-0.109741	-0.864518	0.368776	0.508546	0.0261829	0.188527	0.178484	0.677909	0.600246	0.0024299	0.0155402	0.306967	-1.73828	1.79801	1.31841	0.0155402	0.800419	-0.631026	0.715819
Q0GE19;T281-p	-1.12686	-1.17516	0.341837	1.02027	0.418326	0.211694	-0.582887	1.38071	0.294398	1.81315	1.83749	1.27693	0.72916	0.718669	0.434063	1.10838	-0.342844	0.96328	0.753857	0.0480455	0.775158	1.67116	1.07183	0.063247	0.458696	0.97635	-0.0983504	0.361621	0.836707	-1.57232	-0.779794	-0.480192	-0.625755	1.58556	-1.32367	0.0168214	-0.0576047	-0.466814	-0.38046	-2.21087	-1.46544	-0.45668	-0.42463	-0.00286508	0.00355118	0.725399	-1.00921	0.310145	1.13509
P00558;S203-p	-0.0606788	0.0164544	0.692412	0.666481	2.52307	0.598279	0.415126	0.337081	-0.0606788	0.134415	0.728124	-0.0606788	-0.0606788	0.592315	1.33236	0.106669	-0.0827617	-0.748338	1.69285	1.50681	1.5646	1.00639	1.96411	0.652059	-1.04284	-0.474704	-1.2223	-0.1712	1.28837	-0.181421	-0.671209	-0.619406	-0.405953	-0.0606788	-1.83257	0.156856	-0.894009	-1.03238	-0.475589	-0.15379	0.13003	1.43493	-1.12898	0.524484	1.25072	-0.630857	-0.318429	1.21432	-0.52281
Q9UHB7;S814-p	0.928702	-0.214068	0.115099	1.83902	0.301613	-0.216305	-0.630542	1.99872	0.115099	1.2807	0.874545	0.551877	1.19301	0.525988	-0.991163	-0.219772	0.81528	0.115099	0.406167	-0.0668468	0.716765	0.213031	0.502769	0.901942	0.0355962	-0.297485	-0.437363	0.621969	-1.3837	-0.466893	-1.38489	-0.863929	-1.8557	-1.04586	-1.74546	-1.48727	0.0802815	-0.0653127	0.125508	-1.82341	0.987333	-0.437151	-1.57027	-0.0277447	-0.425071	0.115099	-1.15253	-0.286196	1.3534
Q15287;S155-p	0.181657	0.259472	-0.589894	1.0028	1.63161	0.0717663	-0.525098	1.01493	-0.0209762	0.0294985	0.385861	1.72113	0.00795407	1.88063	0.0294985	0.933535	0.746158	0.410005	0.716518	0.0294985	1.44803	1.47944	0.557	0.00175071	0.673503	0.0294985	0.912132	-0.0860076	0.899478	0.722189	-1.01088	-1.58713	-0.939326	-0.637844	-1.92136	-2.00903	-0.92177	-0.829829	0.070809	1.29496	1.21102	0.455901	-0.375023	-0.666582	-0.61406	-0.216159	-0.809122	-0.449967	-0.270855
Q6NZI2;S167-p	-0.625927	1.40451	0.91551	-0.144801	-0.0564495	1.92362	0.393781	-0.954201	-0.106903	0.379105	-0.0564495	-0.116956	-1.80881	-0.610509	-0.0564495	-0.247595	-0.49863	0.525355	-0.0564495	0.840398	-0.0564495	-0.928939	-0.906286	-0.90493	1.32895	-1.25225	0.781547	-0.487392	-1.36757	-1.21748	1.09664	1.2847	0.875811	-0.0637343	1.01246	0.126464	2.75435	1.33757	-0.251101	0.694123	0.375414	0.132107	1.29018	-0.309823	1.56079	0.531636	0.855659	-0.0564495	-2.02377
Q7Z6E9;S1179-p	-0.804089	-0.0362038	-0.488816	0.443202	0.891971	0.289761	0.0181106	1.14748	-0.233777	-0.338947	-0.628801	-0.605594	-2.20849	1.75681	0.235322	1.17982	-0.0362038	1.10907	-0.0362038	-1.89488	0.859902	1.08083	0.85604	0.133389	-0.681924	2.05999	-0.616623	-1.40945	-0.348767	-0.05185	1.20952	-0.600193	-0.194708	-1.2031	-1.52785	-0.0362038	-0.341792	-0.442361	-0.184032	0.915586	0.719487	0.70714	0.146802	-0.286467	0.0438189	1.06702	1.30404	0.108583	0.119623
Q96PK6;S618-p	-0.557934	-0.0963213	-0.129121	0.269698	-0.0839091	-1.35562	0.831711	0.919616	0.0248187	0.0996661	0.0484566	-0.417923	0.0645271	-1.74018	0.388508	1.59763	0.54277	0.461659	-2.01898	-0.781672	0.413366	1.33971	1.83006	0.0645271	-1.40578	-0.038637	0.00783844	0.109938	-1.35816	1.78812	1.2864	-1.09604	-0.478408	0.0645271	0.969503	-0.640519	-1.01151	1.06315	1.19479	-0.131533	-0.0503814	0.449964	0.0645271	0.448387	-0.450187	-0.448064	-2.72873	-0.439523	-0.452472
P51812;S227-p	-1.54072	-0.00632221	-1.92971	-1.77097	-0.0548037	1.39043	-1.22816	-0.28777	0.530041	-0.533671	0.356073	-1.36657	0.273312	-0.739709	-0.00632221	-1.67859	-0.409637	-0.00632221	-1.34448	-0.833205	-1.48999	-1.62127	-1.56572	-0.354776	-0.173288	1.49729	1.3018	0.429097	-0.244439	1.93081	0.813671	-0.499795	-1.27658	-0.00632221	-1.90133	-0.383496	0.996154	-0.00632221	0.781131	-0.0191437	1.47398	0.0313843	0.739796	-0.00632221	-0.671065	-1.20683	-0.00632221	-0.00632221	1.14662
Q15477;S256-p	0.362999	0.500263	-0.227366	-0.0940726	-1.16818	0.662812	-0.489445	0.118096	-0.494417	-2.39209	-0.427382	-0.0137128	-0.0137128	0.104147	-0.913073	0.583068	-0.276662	-0.937899	0.153852	0.161651	-1.4423	-1.07195	0.901234	0.497689	-0.322782	-0.386654	0.530329	-0.758818	0.0651197	-0.0137128	-0.158909	-0.0326937	-0.247474	0.300235	-1.0368	0.113021	-0.0137128	-0.0137128	1.18416	-0.508377	-0.960436	1.87962	-0.0322391	0.551403	0.0587545	1.32108	-1.89762	-1.35602	-0.0137128
P19634;S703-p	-0.841712	2.07149	0.740136	-0.115923	-0.527325	1.59974	-0.164414	-1.9114	-0.418802	0.510597	0.548376	-1.37954	-0.39595	-0.115923	0.157301	-0.407453	2.33955	0.22032	-0.115923	-0.571738	-1.03402	0.079083	-0.730566	-0.317566	-0.642471	-0.559358	0.419266	1.08539	-0.81796	-0.115923	-0.644969	-0.399265	-0.115923	0.576365	0.0879816	-0.543676	-0.115923	0.14485	-0.372355	-0.218769	-0.115923	-1.18481	-2.00453	1.62647	2.19544	-0.115923	1.05708	2.47677	0.998963
Q13884;S389-p	0.121033	-1.40874	-0.572127	0.523582	-0.14679	1.1935	-0.97447	-1.11265	-0.000637628	-1.75798	1.68657	0.0927547	-0.501901	-0.0113771	-0.14679	-1.02935	-0.127367	-0.864501	-0.989595	-0.339556	-0.14679	-1.91847	-0.712087	-1.0455	0.974892	-0.46829	1.7719	0.566995	1.76153	1.05359	0.419613	0.0133985	0.526433	0.138983	-0.14679	-0.14679	1.70833	-0.447158	1.62141	-0.980889	-0.958069	-0.879609	-1.48089	-0.631331	-0.568519	1.09445	0.91715	-0.910378	-0.14679
P18583;S1697-p	0.539714	-1.68615	0.917509	1.81505	0.00568819	0.353621	0.27533	0.157021	-0.252958	0.462083	0.327628	0.824772	0.157021	-0.027549	0.700205	0.229287	-2.24202	0.831358	-0.480148	-0.18106	-1.41426	0.157021	1.38075	0.410244	-1.06406	-0.484932	-0.510894	0.50438	-1.30738	0.157021	-0.326651	-0.432662	-0.0375107	-0.83691	0.334726	0.157021	-0.908188	0.610424	0.209959	1.30379	0.430567	0.647123	-0.31763	-0.7139	-0.922396	0.0962253	-1.04022	-1.06527	0.907378
Q15287;S157-p	0.181657	0.259472	-0.589894	1.0028	1.63161	0.0717663	-0.525098	1.01493	-0.0209762	0.0294985	0.385861	1.72113	0.00795407	1.88063	0.0294985	0.933535	0.746158	0.410005	0.716518	0.0294985	1.44803	1.47944	0.557	0.00175071	0.673503	0.0294985	0.912132	-0.0860076	0.899478	0.722189	-1.01088	-1.58713	-0.939326	-0.637844	-1.92136	-2.00903	-0.92177	-0.829829	0.070809	1.29496	1.21102	0.455901	-0.375023	-0.666582	-0.61406	-0.216159	-0.809122	-0.449967	-0.270855
O60841;S214-p	0.708403	1.78485	1.11461	1.02317	1.26956	0.8747	0.830942	1.07051	0.0641784	0.677897	0.0436023	-0.418798	-0.130223	1.55494	-0.438891	0.883404	-1.5938	0.311771	0.263746	1.1672	0.0505651	0.583922	-0.00627719	0.0641784	1.89295	0.0641784	-0.136306	0.221114	0.544402	-0.000640099	0.294219	0.101201	0.0641784	-0.633733	-2.14777	0.0641784	-0.418827	-1.88857	1.34587	0.492013	0.0641784	0.759485	-1.45583	-0.817827	-0.0655355	1.11155	0.147898	-0.0173153	-0.00509733
Q9UQ35;S1124-p	0.896118	-0.339202	1.60851	1.90457	1.66339	-1.80652	-0.0586416	0.52602	-0.354782	0.430424	0.481685	-1.17145	0.370753	2.2247	0.404983	-0.212311	-0.497321	-1.14041	-1.16107	-0.124483	0.672997	-0.307189	1.39718	-0.0757342	-0.0586416	1.69435	-0.0586416	0.223669	0.0542656	1.51659	1.10243	-0.528038	-1.05616	-1.1916	-0.049629	-2.22567	-0.276044	-0.0586416	0.121253	-0.491915	-1.03973	0.933243	-0.928486	-0.0586416	-1.82664	-0.341262	-0.242887	-0.264316	1.47155
Q9H307;S347-p	1.49149	-0.331918	0.166726	2.15463	1.26609	-0.40156	-0.0558618	1.17779	0.184073	0.0715755	1.7848	-0.746811	1.52191	1.03255	0.304844	0.427007	0.801535	-0.870422	-1.19292	1.38645	1.21769	1.76676	1.74886	0.0715755	1.89689	0.0715755	1.06577	0.0715755	1.39174	0.747576	1.39721	-1.37198	-1.75496	-1.33564	-1.70565	-0.943677	-1.08153	-0.964683	0.787887	0.0715755	0.183985	0.469485	-1.49864	0.0464122	0.28395	0.218499	-0.892548	0.0715755	0.242662
Q9NYF8;S496-p	-0.147081	-1.59825	0.844416	0.795471	1.31391	-0.0273426	-0.64084	2.36649	0.626569	-0.0273426	2.18472	1.73818	1.90525	2.05707	0.014451	-0.414002	1.21632	1.92482	-0.0273426	0.849862	0.53691	0.882198	1.85993	-0.489862	0.609667	1.14642	-0.308453	-0.560786	0.899849	0.616977	1.37006	-0.371472	-0.145518	-2.28743	-0.643744	-0.76713	-0.0853646	-0.411397	0.152644	2.01009	0.934617	0.28245	-0.236001	-0.0273426	-1.37228	0.349979	-0.0273426	-2.2449	-0.212144
Q13283;S232-p	1.46434	0.342208	0.600745	2.4442	0.566404	2.0649	-0.375156	1.40958	-0.543689	0.491029	0.107571	1.85001	-0.326996	0.810155	-0.769906	-0.253398	0.405625	0.556968	1.3751	1.78151	-0.9305	0.107571	1.37566	0.759669	0.207694	1.739	0.107571	-1.09558	0.946861	0.42664	-0.0809669	0.814286	-0.170684	-0.970068	-1.87912	0.380954	-0.951889	0.107571	0.398512	0.84827	0.676556	0.416467	-0.142244	-0.636599	-0.565031	0.204707	-0.103125	-0.45919	-1.46825
Q8IYB3;S626-p	0.111425	-0.26341	0.217151	2.27129	0.609461	0.538291	-0.545819	0.360115	0.023075	0.0266542	1.37321	-0.370536	0.0266542	2.53449	0.0266542	1.55574	0.379527	0.863972	1.13242	0.749459	0.491715	0.193175	1.24442	-0.723618	2.22482	-0.128796	0.684783	-0.428505	2.0468	0.0266542	0.930378	-1.24832	-1.04938	-1.88917	-0.543246	-0.34813	-1.645	-1.62004	0.162822	0.542027	0.0266542	1.33766	-1.52081	0.0266542	-0.990039	0.095848	-1.34717	0.981035	0.931477
Q8IYB3;S628-p	0.111425	-0.26341	0.217151	2.27129	0.609461	0.538291	-0.545819	0.360115	0.023075	0.0266542	1.37321	-0.370536	0.0266542	2.53449	0.0266542	1.55574	0.379527	0.863972	1.13242	0.749459	0.491715	0.193175	1.24442	-0.723618	2.22482	-0.128796	0.684783	-0.428505	2.0468	0.0266542	0.930378	-1.24832	-1.04938	-1.88917	-0.543246	-0.34813	-1.645	-1.62004	0.162822	0.542027	0.0266542	1.33766	-1.52081	0.0266542	-0.990039	0.095848	-1.34717	0.981035	0.931477
Q15054;S307-p	0.154795	-0.528229	0.939641	1.30482	1.96548	0.74229	-0.0343663	2.08671	-0.0343663	-0.762717	0.894254	2.22093	0.558016	-0.471754	0.498613	-0.0343663	-1.40078	2.22152	0.229761	-0.00553139	0.280295	2.66319	1.80605	-0.0343663	1.65152	-0.779921	-0.0321341	0.0078867	0.354559	0.912773	0.981824	-0.865693	-0.0343663	0.847844	-0.36221	-0.800973	-0.463955	-0.856268	-0.0343663	-0.966839	0.909852	-0.0631943	1.22294	-0.987849	-0.426849	-0.0343663	0.176708	0.852376	-1.69504
O43752;S2-p	-1.13701	0.361602	-1.02458	-0.894449	-1.0513	-0.0862394	-1.20294	-0.243386	-0.977181	0.698223	-0.0317782	-1.22078	1.26715	-0.721038	-0.372284	1.07415	0.408699	-0.687732	-2.13171	-0.177814	0.649552	-1.0447	0.635597	-0.0862394	-0.450426	-0.0862394	-0.0862394	-1.21646	-2.16918	-0.0862394	0.34851	-1.36511	-0.0862394	-0.0862394	-0.796157	0.666844	-0.557783	-0.343963	-0.107054	0.0517641	-0.808042	0.417593	-1.85053	-0.389575	-0.428893	-0.554637	0.0868027	-0.953251	0.0281716
Q96RL1;S677-p	0.273649	-2.13476	1.64182	0.892226	1.59548	-0.445615	0.0185509	0.931227	-0.52265	1.52849	0.0185509	1.2919	1.38779	2.07782	0.0185509	-0.00862193	-0.0521825	0.876687	1.03716	0.869415	0.0440928	0.0185509	1.34873	0.262008	1.27307	-1.27355	0.125466	0.257707	1.01843	-0.862296	-0.356038	-0.258068	1.21581	0.211852	0.0929657	0.796784	0.401325	-0.388281	1.27451	1.5937	0.330288	0.698787	0.294355	0.0185509	-0.768391	-0.819058	-1.59898	-0.212422	-1.26815
Q4KMP7;S678-p	0.701477	0.609512	-0.27393	-0.748497	-1.21618	0.158324	-0.0771399	-0.815657	0.656834	0.486906	0.325342	0.43636	0.543825	1.9605	0.606225	-0.931926	1.0292	0.52289	-0.0138014	0.701452	-1.27363	-1.09123	-0.0138014	-0.389887	1.8747	0.492469	0.0532466	-0.0138014	1.55301	-1.34512	-1.53251	-0.0138014	-0.0487528	-0.501891	-0.145757	0.928293	1.50307	-1.81492	-0.284097	-0.764961	-0.0138014	0.067502	0.577851	-0.109683	0.727468	-0.0138014	-0.351025	-0.34008	0.0734011
Q8TC07;S675-p	0.318273	0.672645	-1.07261	0.59539	0.843926	-1.13809	0.0698878	0.736034	-0.213303	-0.0041088	-0.573138	0.531089	0.919219	-1.08905	0.0698878	0.857216	-2.50999	0.282922	1.65666	0.168236	-0.0658531	0.658984	1.18472	0.0698878	1.42618	-0.540622	0.0698878	-2.33511	0.406078	-0.00212886	0.361691	1.20057	0.314809	0.233342	1.47833	0.777873	-0.609516	0.45945	2.17253	1.40639	-0.215116	0.222334	0.223783	0.90425	0.193736	-0.524214	-0.0911688	-0.206497	2.46902
Q9C0C2;S1620-p	2.76693	-0.0397734	-1.49912	0.148067	-0.0374465	-0.752506	-0.0303206	1.80315	-0.505478	-0.473668	-1.03281	-0.119205	-0.823444	1.13706	-1.16176	-0.334804	-0.714291	-1.05348	0.727301	-0.0303206	1.17844	-1.75598	-0.975034	1.28474	-0.582432	-0.668396	1.42201	-0.0303206	0.899629	1.25167	-0.0303206	-0.794644	-0.551666	0.271227	-0.0303206	-0.0303206	-0.136392	-0.644563	0.0512854	0.64311	-0.403399	-0.160276	-0.712114	-0.861059	-0.543643	-0.0303206	-0.392097	0.941547	-0.179461
Q9C0C2;S429-p	-0.807168	0.794652	-0.136139	-0.84545	0.835878	-0.742193	2.00794	0.590762	-0.747428	-0.253241	-1.06597	-0.185782	0.368224	-1.91172	0.00675436	0.901949	0.0259693	0.0860596	0.809843	0.0259693	1.71603	0.767242	1.86234	0.0259693	-0.873545	0.706884	0.513236	0.665934	-0.965135	1.61255	-0.633007	1.65339	-1.04218	1.01864	-0.0811377	0.0631458	-0.238596	0.0259693	-0.788091	0.762958	-1.81109	0.475476	-0.725595	-0.394662	0.105509	-0.608914	-0.521415	0.884238	-1.60866
Q9HBL0;S764-p	-0.33459	0.20921	-0.138275	-0.238405	-0.5393	-0.521978	0.105571	-0.0341922	-0.0276851	-0.496139	0.273181	0.409158	0.0500136	-1.54133	-0.984753	-0.743202	0.969873	-0.433183	0.866538	0.897664	-1.92922	0.490758	-0.801491	-0.726515	0.623375	0.370481	1.97398	0.443683	1.22684	-0.236112	-0.206839	0.188207	-1.37313	0.847861	0.453796	-0.138275	2.29662	-0.396	-0.469079	1.02734	-0.830062	-0.751368	2.21384	-0.101248	0.363569	-0.297868	0.876995	-0.641437	-0.251311
Q02880;S1400-p	0.0202832	-2.17672	-0.356704	-0.820392	0.507076	1.37889	-0.398842	1.48404	-0.447746	-1.87685	0.257191	1.72458	-0.503285	2.7432	-0.146417	0.0202832	-0.731615	-1.15315	-0.313347	0.737069	1.69162	2.18233	0.492248	0.0202832	1.48115	0.740124	1.17292	0.414782	0.492351	0.99536	0.653773	-0.455956	0.230457	0.127995	-0.116272	-2.82326	0.0202832	0.0202832	0.497403	0.893648	1.06456	0.0202832	-1.12191	-0.653625	-0.709926	-0.400746	0.130661	-1.79739	-2.28662
Q13427;S397-p	0.168911	0.0769814	-0.391936	2.27129	0.716956	0.545339	-0.502955	0.678035	-0.282754	0.00710986	0.818542	0.184126	0.0266542	1.80032	-0.212206	-0.00701733	0.540242	1.88617	0.901321	-0.556859	1.19118	0.803495	1.9657	-0.555883	0.286744	-0.057762	0.684783	-0.428505	1.54962	-1.41437	-2.10092	-0.925769	-1.24701	-1.56982	-0.784781	-0.971543	-1.50386	-0.702133	0.00710986	1.78263	0.326294	1.48652	-1.4803	-0.712644	-0.990039	0.216414	-1.34717	-0.977142	-0.288718
Q14669;S312-p	1.29907	0.888416	0.137835	0.890792	0.363399	0.808987	0.696167	-0.200456	1.87501	-0.574432	1.32917	0.817253	-0.362811	1.27474	0.314825	-1.29142	-0.0496754	-0.987397	0.483675	0.64834	-1.93951	0.494057	-1.61195	-0.320342	0.137835	0.137835	0.17498	1.66957	1.42092	-0.542953	-1.4297	1.20126	1.28463	0.700464	2.12102	-1.50132	0.626671	0.355831	0.137835	-0.947032	0.429656	0.519226	0.654226	-2.04712	0.456695	-0.203934	0.137835	-1.8243	-0.146586
Q14839;S277-p	2.68055	-0.503617	0.740797	1.51913	0.264247	0.158027	-1.56323	0.773374	2.31886	0.608874	1.41419	1.77996	0.316902	1.61289	1.03993	-0.134172	-0.108321	-0.317938	1.73162	0.983315	-0.108321	1.30095	0.680502	0.481319	0.500277	-0.16726	-0.268374	0.245825	0.829029	-0.356064	-0.319891	-0.403179	-0.108321	-1.89088	-0.545158	-0.844669	-1.18623	0.39996	-0.446395	-0.197745	-0.0925747	-0.241658	-0.961888	0.473127	-0.79192	0.407429	-0.413816	-0.402337	0.310745
Q9Y4E8;S229-p	0.811704	0.633217	1.37934	1.14618	0.485279	2.04751	0.797542	-0.036026	-0.0601519	2.13051	0.565085	0.0490239	-2.18164	0.524613	-0.344655	-0.62566	-1.02613	-1.53414	0.327438	-0.146414	0.46891	0.402604	2.41985	1.57226	-0.431295	-0.282688	-1.21619	0.177757	1.56568	-0.716569	-0.705002	-0.553834	-0.448406	-1.13719	-0.616678	-0.478741	0.737835	1.64593	0.178898	-1.07717	0.440847	-0.0727676	-0.119722	1.08922	0.24133	-0.0601519	-0.692409	0.238174	1.20995
P18206;S290-p	-1.41739	0.190929	-0.0945151	0.808724	-0.569199	-1.38977	1.19621	-0.0686944	1.61722	-1.11701	1.39618	-1.42361	-1.89553	1.73829	-0.0686944	-0.703447	1.0172	-2.24848	-0.136633	0.653051	-1.63477	-1.30337	-1.23685	-0.321363	-0.658465	-0.159705	1.47758	0.133668	2.41908	1.14938	-0.162843	0.587245	-0.441744	1.05944	1.14343	-0.435338	1.69769	-0.110401	-0.209698	0.272827	-1.41557	-1.49434	0.515587	2.06256	1.46268	-1.95328	-0.0741508	1.92114	-0.148097
Q8IYB3;S655-p	0.498957	-0.0800225	1.43914	1.46069	0.104294	-0.350302	-0.504483	0.111354	-0.0312658	0.729508	2.18305	1.15293	0.0786653	2.4336	0.162189	1.93313	-0.0312658	0.735769	0.436472	-1.21475	1.72809	1.29915	1.23003	-0.483745	-0.42539	-0.0884159	-0.0312658	-0.683137	0.406455	0.760958	-0.0312658	-0.618049	-0.657773	-2.23346	1.60034	-0.517673	-1.4328	-0.944576	0.00831535	-0.175267	-1.15138	0.859161	-0.0983641	-0.0989999	-1.23767	-0.0298807	-1.4705	1.6369	1.17469
P08670;S420-p	0.0257523	-1.38597	-0.636799	0.195101	1.66137	-0.0228434	1.57394	0.781686	0.0257523	0.0257523	-0.0939993	-0.0201752	-0.642534	0.528835	0.823785	-0.788407	-1.14309	-0.903409	-0.921551	0.0257523	1.66926	0.164483	0.141604	0.0257523	0.635235	0.781993	1.10526	0.723489	1.16141	-0.401437	0.642704	1.19014	-0.678676	0.56874	0.282161	-0.156559	0.566013	0.239008	-0.481576	-0.924053	2.0227	1.847	1.85421	-0.29264	-1.45606	0.236444	0.0257523	-0.171811	0.0257523
P08670;S72-p	-0.65322	-0.953725	-0.524148	-0.363442	-0.290466	-1.71265	1.7841	-0.122998	0.730402	-0.942915	-0.998581	-1.52634	-0.122998	-0.571889	0.92839	-0.122998	0.33132	-0.62578	-0.122998	0.350588	0.107996	-1.47124	-0.61759	-0.266661	-0.122998	1.06935	0.501043	0.997306	0.915394	0.753857	0.972598	-0.791529	0.845392	1.57605	0.711411	1.03308	-0.391089	1.12428	1.35294	-1.78231	0.0966688	-0.421456	2.45979	1.48922	-0.559547	-0.488639	0.590299	-0.637251	-1.48218
Q5JSH3;S403-p	0.216742	1.47376	0.252792	-0.94961	-0.362262	0.581466	0.75306	-0.464959	0.229507	0.419512	0.113589	0.189056	-0.737501	0.214218	0.247662	0.104247	1.30596	-0.579165	-0.139538	0.637884	1.31133	-1.55628	0.432872	-0.793517	1.0546	0.483118	-0.674726	-0.787011	1.89003	0.0949248	0.208723	-0.342608	0.343244	1.70884	-1.29207	0.104247	0.104247	0.104247	0.54244	1.39169	-0.00788357	0.104247	-0.173287	0.753821	2.27236	1.65336	0.251827	-0.223219	0.0976869
P06454;S2-p	2.49477	-0.55046	0.0135946	1.18976	0.117481	0.594022	-0.479361	0.27526	0.0135946	0.0135946	0.933627	0.88681	0.7115	0.263333	1.97502	1.38008	0.0115663	-0.0580327	-1.65006	1.20712	1.28937	1.19618	1.64527	0.201656	1.73754	0.354121	1.06333	0.459378	0.0135946	-0.587869	0.803872	-0.14406	0.357783	0.202526	0.24933	-0.00121976	1.35354	-1.59824	0.0135946	0.0830542	0.663601	0.421952	-0.00958776	-0.170212	-1.22879	0.210428	-0.324806	-0.642107	-1.22819
Q9P2N5;S120-p	0.995217	0.175643	0.729458	1.34451	1.06632	0.800724	-0.835999	0.029509	-1.65222	0.029509	0.606538	0.23693	0.10744	2.39751	0.281639	0.32623	0.180375	0.0594929	0.454543	0.600779	0.77299	1.03891	1.6959	0.425517	2.44734	-0.227027	0.528257	-0.452989	0.377958	-0.391268	-0.39117	-0.870396	0.029509	-0.202621	-0.964333	-0.584928	-0.601837	-0.264923	0.029509	0.386302	0.402858	0.895273	-1.40545	0.029509	-0.541332	0.983547	-0.0722796	1.16866	-1.45902
Q96KR1;S1054-p	-0.287674	-1.41013	-0.0575128	0.127698	-0.0575128	-0.91665	0.0616923	0.825272	-0.385748	1.29298	1.59082	-0.295059	-0.402042	0.815113	0.132336	-0.621432	0.836817	-1.34745	-0.969577	0.0795455	0.0363423	-0.303686	1.66275	-0.0575128	1.31098	2.28426	-0.799285	-0.609852	0.906573	-0.0575128	1.12266	-1.261	-1.21124	0.948034	-0.932381	-1.38773	-0.187851	-0.0575128	0.797262	-0.447674	2.11598	1.01564	-0.0575128	0.00672736	-0.163305	-2.4947	0.0409831	-1.88948	-0.0575128
Q5T200;S198-p	1.84439	0.975129	-0.543783	0.168451	1.75548	0.627515	-0.204408	0.822353	-0.0180763	-0.349409	1.37497	1.56714	0.160092	2.00958	0.265455	-0.36364	-0.0180763	-0.266767	-0.683159	1.15118	0.978174	1.53112	0.500431	-0.794731	1.78139	-0.441932	0.365376	-1.18813	-0.473927	0.298796	0.806651	-0.540977	0.990453	-0.446856	-0.317829	-0.185211	0.478729	-0.701604	0.29256	1.04833	0.0566778	0.711918	0.100707	0.934609	-1.29409	-0.1983	-1.52831	0.047285	0.178836
O95218;S120-p	-0.0202343	-0.184181	0.417461	0.0458491	0.670121	-0.180434	0.327222	0.373962	-0.245814	-0.999427	-0.0504578	-0.505903	0.125541	-0.36299	-1.45233	-0.0504578	-1.62289	-0.0504578	-0.977942	-0.644843	-0.383248	-0.0921228	1.40077	-0.760134	1.58233	1.0227	0.625393	-0.351868	0.0543531	1.63953	1.70368	-0.01015	0.029419	0.271194	0.168992	-0.956256	1.54619	-0.795858	0.576934	-0.0504578	-0.333141	1.28834	-0.462416	-1.53226	-0.0504578	-0.0504578	-0.92506	-1.06677	-0.479112
Q09666;S2580-p	-0.539166	1.16157	0.39291	-1.51277	0.380742	-0.682357	0.689232	0.0698992	0.462607	-0.820441	-1.05087	-0.0665156	-0.612723	-0.518218	0.0698992	1.28342	-0.921583	1.36094	-1.34058	-0.508081	1.08499	0.0698992	0.364256	-0.551759	-2.2138	-0.27088	-0.318041	0.659882	-0.492363	0.224906	0.191879	-1.10816	-0.789539	-0.47827	0.854152	0.420492	0.0698992	2.07067	1.67467	-0.433216	-1.1068	0.324002	1.34686	0.0698992	0.758682	0.0698992	0.720937	0.433193	-1.10821
P68871;S10-p	-1.21802	0.024379	-0.0765117	-0.191184	1.62292	0.356603	-0.194688	-1.60581	-2.35582	0.822059	-1.64932	-0.526923	0.563506	-1.00527	-0.848772	-0.94989	-0.152605	-0.152605	-1.09435	0.56566	-0.636005	-0.934097	-1.25004	-0.727924	0.651466	-0.152605	-1.46661	1.57068	-0.808815	-0.152605	0.343759	-0.152605	0.804465	-0.168245	0.0805735	-0.567739	2.0161	0.817038	0.260583	1.83503	0.669909	-0.0624055	-0.107065	-0.28061	0.106175	0.0226432	-0.170573	-1.66507	-0.357812
Q7Z5L9;S240-p	-0.416941	-2.37374	-0.0580007	-0.391797	-1.65499	-1.84568	-0.498294	-0.460059	-1.91882	0.411853	1.77899	-0.0580007	0.119617	-0.0580007	0.48695	-0.379062	-0.0580007	1.49108	0.116725	-1.53287	-0.161809	0.617484	0.29112	1.03301	-2.04915	-0.0580007	-0.861702	-1.84699	-1.27018	-0.614901	-2.32136	0.139379	0.247043	-0.53503	0.000447846	-0.0580007	-1.13602	0.899786	-0.380211	1.59033	0.288536	-0.819887	-0.133427	-0.0898194	-0.0580007	1.12839	-0.364209	0.487717	-0.292579
P19823;S60-p	0.80836	-0.0242776	-1.51429	-1.72448	1.00968	1.09785	1.71262	-0.78574	-0.0242776	-0.182419	-1.97864	-0.520709	0.384282	-2.60261	-0.0242776	-0.722383	-0.0242776	-0.349517	-0.158352	0.269511	-1.87897	2.23447	0.221493	-0.231213	-0.0242776	1.26003	0.249043	-1.33499	0.757177	-1.19375	0.109796	1.10639	-0.0242776	1.51391	1.50901	-0.73061	1.47625	0.712271	0.0143747	0.79764	1.54425	0.830369	0.00436416	-0.0810928	-0.0242776	-0.214982	0.515765	1.58628	-0.633941
Q8WWI1;S1493-p	-1.06782	0.609301	0.56227	-0.335384	-0.768503	-0.606991	-1.5146	-2.18723	0.0758192	-0.0601668	-0.948438	-1.06878	-0.0457827	-1.26816	-1.53244	1.22932	-0.0457827	1.69564	-0.135842	-0.786239	0.584268	-0.506799	-0.117498	-0.907835	-1.47402	-0.312374	-2.16176	-1.00774	-1.19764	-1.08532	-1.54256	-1.81023	-0.347622	0.253793	-0.0457827	-0.0457827	0.051613	-0.0457827	-0.119157	-0.267067	-1.32986	-0.586944	-1.47143	-0.0932537	0.901082	0.0199922	0.300806	1.00727	-0.570076
Q9H019;S237-p	-0.744252	-1.13717	-1.91718	-0.936549	0.519638	1.2349	0.0329786	-0.154566	-0.0678246	-1.24591	0.616301	-0.266647	-1.28455	-1.41115	-1.92899	0.0330159	-0.800421	0.243581	-0.757519	-0.359174	0.0329786	-0.368338	0.816961	-1.78344	-1.84465	0.762915	1.64511	0.764397	1.45156	0.0546498	-0.0600808	0.64531	0.0329786	-0.628889	-0.240326	-1.22653	1.35503	2.50651	1.49858	1.69555	0.0329786	0.41263	1.79051	-0.673486	0.0329786	0.415147	-1.56725	-1.35898	0.315694
P84157;S144-p	2.3162	-0.221542	-1.04026	-0.305566	0.460517	0.445937	1.00201	-0.0892697	-0.165357	-1.19768	-0.746235	0.804409	0.330908	-0.939417	-0.332657	-0.276789	-0.975593	-0.622515	0.00589076	0.00589076	2.042	-1.84245	0.00589076	-0.0841922	0.237034	-0.430174	1.15911	0.840044	0.34081	0.228955	-1.83773	0.202688	0.0714335	0.36316	0.610712	-0.0903152	0.00589076	1.14425	1.0205	-0.502307	-0.418488	2.12815	0.00589076	-0.722553	0.20415	-1.37456	-0.407208	-1.02131	0.597362
Q9P1Y6;S814-p	0.17112	-0.235648	-0.26067	0.864095	0.111305	-2.04844	-0.317412	0.955311	0.762695	-0.259458	1.8332	-1.61664	-0.562005	0.223116	0.36127	0.245978	-0.563739	1.05475	-0.354143	-1.05977	0.0352792	-0.312651	0.935596	0.562146	-1.67811	0.0838441	0.464222	0.698386	0.964119	0.16161	0.253763	-0.20037	-0.105497	0.0352792	-2.21771	-1.19148	-1.08311	-0.223895	-0.145924	-0.256355	-1.34061	0.132858	-1.52604	0.089951	-0.828225	-1.57944	-0.294713	1.16115	-1.16134
O14974;S507-p	-0.337189	1.38206	0.628222	-0.675581	0.00437943	-1.11022	0.494789	-2.12179	0.801261	1.42904	0.374375	-0.192705	-1.55767	0.714537	0.876303	0.128296	-0.490724	0.709278	0.385021	-2.02456	0.0683799	-1.39449	-0.390246	1.05738	-0.492326	0.533752	-1.02499	0.925446	-1.18847	0.366159	-0.266649	0.00437943	-0.520943	-0.605394	0.6578	0.874953	-1.8187	0.593829	-1.42483	-0.90798	-2.40321	-0.715602	1.17749	0.00437943	0.30549	-0.0174123	-0.152627	0.828799	2.09064
P98175;S89-p	0.0457332	0.0999628	0.146592	1.0041	0.929663	-1.5774	-0.309073	0.373769	0.235862	-1.30431	2.28942	-0.832578	-0.875066	1.42058	0.0999628	0.0974898	0.0999628	0.0443411	-0.625833	0.0999628	0.486533	0.0999628	0.530449	0.0999628	1.1925	1.49433	0.557737	1.84831	1.0938	1.5667	1.22977	-0.252981	1.36599	0.582143	0.309132	0.275214	0.185294	0.0999628	0.450095	0.589649	-0.924184	-1.1792	-0.132517	0.64619	-0.00900478	0.12145	-1.05341	-0.196515	0.0999628
Q15418;S221-p	-1.60386	-0.0536786	-1.5685	-1.05808	0.079458	1.35744	-1.59982	-0.338021	0.488201	-0.791622	0.862414	-1.42792	1.26556	-0.739709	-0.0536786	-1.09104	-0.958229	0.0472063	-1.4056	-0.848641	-1.55261	-0.915839	-1.74197	-0.507153	-0.316491	1.46539	0.320025	0.232001	-0.336956	1.82294	0.774748	-0.552227	-0.910389	-0.366235	-1.48043	-0.459056	0.86338	-0.0536786	0.741873	-0.0191437	1.40058	-0.0155843	0.546626	-0.0536786	0.305349	-0.497599	-0.0536786	-0.0536786	1.29103
O00193;S17-p	0.237521	-0.617934	0.00274634	0.426661	-0.579971	-1.14563	0.00769661	0.354108	-0.867993	0.529302	0.572503	-0.355151	0.875979	-0.933577	0.00769661	-0.0357264	-0.740234	0.684224	0.372121	-0.677323	-1.90777	0.00769661	0.430979	0.468465	-0.19531	1.49002	0.464646	0.530032	1.37053	1.4651	-0.192705	1.09116	0.440275	-0.861468	-0.336746	-1.88105	-0.0962966	-0.548747	0.259969	-0.274987	1.89119	0.667984	1.85559	-0.306186	-1.51576	0.353025	-1.47466	1.93043	-1.51108
P23497;S171-p	-0.525792	-0.327852	-0.235326	-1.34863	0.831916	-0.0577851	1.16681	-0.822971	-0.671643	-1.24863	-0.0577851	-0.686031	-0.0577851	-1.32788	0.0722022	-0.0577851	0.00086667	-0.49859	-0.187438	0.318236	-1.90534	1.46244	-0.765856	-0.510381	2.2535	0.414921	-1.4651	-0.189356	-1.00776	-1.0827	2.39958	0.870961	1.32535	-0.0577851	-0.398822	-0.93154	-0.0517299	1.47869	1.99321	-0.00424719	0.738698	0.666634	0.233241	1.50189	0.063305	-1.99033	0.381279	0.941141	-1.6132
O00267;S666-p	1.01018	0.0107594	-0.131273	0.580835	1.26752	1.24965	0.0107594	-1.30708	0.483363	0.0255042	-1.73602	0.315138	1.88454	1.29896	-0.343345	-1.24017	-0.694019	-1.52716	-2.49162	-1.17658	0.0107594	1.65104	0.385308	-1.5936	0.58307	-1.43199	-1.29077	-1.41897	1.21991	-0.0773508	0.456259	1.64529	0.815211	-0.733725	0.463842	-0.513698	1.86539	-0.704028	0.305252	-0.409937	1.42226	0.95822	1.48811	-0.121691	-0.610497	-0.022343	0.282512	0.0552154	-1.24014
Q8N3V7;S685-p	-1.69968	-0.590497	0.254346	-0.244675	-0.934039	-1.29083	-0.329559	-1.08721	0.698375	-1.13447	-1.77461	-2.04608	0.0744728	-2.56045	0.149305	-0.314152	0.552839	-1.10605	-0.96388	-0.307104	0.0744728	-1.03222	-1.29795	-0.390072	-0.275705	1.38044	1.24076	-0.517841	0.446378	1.19051	0.763365	-1.22764	-0.276783	0.0171913	0.76665	-1.59253	0.919856	-0.411401	1.40942	-1.06731	-0.0874594	0.362855	-0.869216	-0.164462	0.493712	0.664923	0.422654	2.25706	1.62792
P12270;S379-p	-1.7734	0.409583	1.05729	1.66721	0.436568	-0.372966	-0.556412	0.482278	-0.896546	-0.0495084	-0.0495084	-0.358038	1.15611	2.49362	0.57074	-0.524335	-1.38055	1.03786	0.353596	-0.0570269	0.145067	-1.42043	-0.160093	-0.249443	1.36752	1.34583	1.87991	-0.341532	0.210971	-1.39907	-0.22392	-0.646018	0.347861	-1.45534	0.604317	-1.31979	-0.392939	-0.402103	0.406324	-1.42796	0.50774	0.558942	0.144006	-0.0495084	-0.839218	-0.50822	-0.610487	0.150241	1.47285
O15042;S67-p	-0.355287	-0.400489	0.366083	-0.0585101	-1.06322	-1.12027	0.58859	0.469964	0.394859	-0.184468	1.52972	0.545135	0.00205913	2.45012	1.191	-0.523913	-1.29768	-0.472458	0.607043	-0.157251	-0.708922	-0.800591	-0.500633	0.0189447	-0.396294	-0.157251	0.474654	-0.157251	0.708551	-0.027324	-1.72718	-0.620762	-1.21694	-0.157251	-0.219047	-1.30344	-0.377878	0.118292	-0.572614	-1.30169	-0.84433	-1.13669	1.00264	-0.157251	-2.80732	-0.842025	-0.236927	1.63671	1.98089
Q15942;S344-p	1.92041	-0.773982	1.08721	0.127541	0.0177286	-0.0466261	2.09031	-0.406792	-0.0540184	0.333026	-1.97649	-0.655557	-1.22619	-0.0540184	-0.0540184	-0.0540184	-1.12703	1.56583	-1.18768	0.133946	-0.996542	-1.56019	-0.174526	-0.0540184	-0.463486	-0.0540184	0.48688	-0.266274	-0.955445	-0.0540184	2.29063	1.40869	1.29259	0.195633	1.78197	-0.168355	-0.0540184	1.21359	0.697051	-0.027519	0.831392	-0.766908	2.08539	0.555332	-0.0540184	-1.19218	0.761147	1.85081	-0.401018
Q86YS7;S260-p	-0.0278865	1.07069	1.62296	-1.36444	-0.883643	0.16217	1.75484	-0.782985	-2.79803	0.319262	0.480625	1.35598	-1.61198	-0.596845	-0.84181	-0.0642466	-1.5188	0.585101	1.98811	-0.814931	0.0759764	1.53319	-0.451076	0.260047	-1.39613	0.259738	-1.06795	-0.92778	-1.62334	0.246408	0.15511	-0.0642466	1.50223	0.48383	0.34129	-0.999756	-0.598343	-0.361601	-0.000328725	-0.609073	1.37837	0.395473	-1.6973	2.36012	0.489944	-0.668601	-0.0642466	0.611066	-0.103488
Q96E09;S147-p	0.525178	-0.339536	-1.22206	0.50325	0.766931	0.0243654	-0.193477	-1.14519	-0.0153231	0.155014	0.893522	-0.294938	0.208544	0.0243654	-1.16349	-1.44355	-0.175764	0.916395	-0.158807	-0.315526	-0.988218	-1.42735	0.363013	1.4205	2.06014	0.271725	0.0243654	0.106724	-1.96509	0.751213	1.0819	0.681426	2.58218	0.730274	0.356866	-0.670137	2.56539	-0.408353	0.206312	0.427394	1.19454	-0.0847608	-1.50314	-0.0116967	-0.901681	-0.322064	-0.151292	-0.895328	0.3552
P51858;S107-p	-0.548787	-0.36401	-0.22344	0.323853	-1.27211	-0.058188	-0.526507	-0.6319	-0.0703445	0.282734	-0.648289	-0.261367	-0.724413	1.49223	0.121659	-0.932854	-0.976477	-0.22325	0.160248	-1.47654	-2.73176	-0.724255	-1.0964	1.92246	-1.21054	0.769186	-0.00553521	-1.43108	-0.419914	-0.22344	-0.444559	-0.233787	-1.35595	-0.156049	-1.19693	-0.970849	-0.890713	-0.22344	-0.928009	-1.73543	-0.756499	-0.0441526	-0.22344	-0.269207	-0.319679	0.879997	-0.663061	0.641755	2.35451
Q9HCG8;S829-p	1.30881	0.047528	1.49462	0.749543	0.426805	0.0220686	-0.565562	1.23148	0.177057	0.059758	0.575594	1.05157	-1.07846	2.04286	0.0577472	0.961665	-0.0350166	1.64956	0.059758	-0.343695	1.52073	0.788061	1.60529	0.350805	-0.802426	-0.820241	0.378973	-1.05476	-0.0669025	0.059758	-1.03841	-0.339711	-0.40172	-1.68528	0.0772787	-0.0258869	0.529893	-0.446577	0.059758	1.6696	1.38472	0.059758	-0.44297	-0.127151	-0.250632	0.059758	-2.26547	0.334075	-0.213281
Q14151;S444-p	0.0673598	-1.38802	0.248847	1.44102	0.41863	0.222285	-1.46345	1.49201	0.662929	0.0673598	2.23805	1.90703	0.640505	2.26489	0.561358	0.0752785	0.243656	0.727193	0.500233	0.794511	1.04183	1.10459	1.07776	-1.09624	0.35242	0.337074	1.47717	0.0776864	0.209659	0.0673598	-1.54339	-0.335319	0.637144	-1.26325	-0.952008	0.0673598	-0.656856	-0.756695	0.394289	0.888412	0.709918	0.850957	-0.0689501	0.65405	-0.565587	0.127949	-0.813836	0.254689	-1.23288
P08670;S419-p	1.22945	-1.94072	-0.0654922	1.25862	1.12496	-0.114155	1.30397	0.577512	-0.0654922	-1.09765	-0.318577	-0.0654922	-0.0654922	-0.135064	1.16208	-1.42339	-1.25772	-0.376687	-0.656168	1.62834	1.58028	-0.94217	-0.0198914	-0.744543	-1.19547	0.586957	1.54565	1.13718	1.24268	0.923613	0.727678	1.10049	-0.964304	0.460409	0.67719	-0.0654922	-0.0654922	-0.0055466	-0.662423	-1.75587	1.61489	2.13311	1.89842	-0.0654922	-1.28739	0.333659	-0.209901	-0.712818	-0.399762
P04792;S15-p	-1.11932	0.268869	-0.695321	-0.918559	-1.23194	-1.57515	1.45047	-0.480034	0.813283	-0.375893	-1.14872	-0.646726	-0.672702	-1.1241	0.432825	-0.367127	-1.867	-0.0762412	-2.29624	-0.601182	0.163853	-0.955616	-0.140772	-0.370407	-0.655146	1.71562	-2.13189	0.0126465	-0.191649	1.81654	0.371993	-0.52633	0.0126465	0.159984	0.0126465	-0.995735	-1.07187	-1.29617	-0.10076	0.556132	0.62127	-0.469007	0.665702	0.0126465	0.393794	1.79082	-0.61316	0.157507	2.16
Q8N1G4;S520-p	-1.60106	-0.472685	0.13837	0.876348	1.12205	-0.0393631	-1.36383	0.0250648	0.597598	-2.07772	0.154799	0.36292	-0.619195	-0.482327	0.0123199	-0.148984	0.314107	0.875498	0.0250648	0.0250648	-1.25966	-0.102702	0.651048	0.195193	0.431874	1.64403	1.67108	-1.3917	1.29645	1.25972	0.100013	0.271802	0.745125	0.0250648	0.0327543	-0.136414	-0.0601993	-1.57844	-0.210352	-0.218024	0.3424	0.774526	0.315387	-2.05324	1.34852	-0.105881	0.779495	-0.578763	0.110254
O60271;T217-p	-1.14519	-0.317698	0.194299	0.154228	-0.867944	-1.6586	1.7282	-0.461808	0.00837641	-0.413051	0.00837641	0.509568	-2.55777	-0.758348	0.164981	0.00837641	0.726142	1.03504	-0.930104	-0.641473	-1.4321	0.00837641	-1.35579	-0.359547	-0.734294	1.77898	0.00837641	0.418754	-1.94124	0.562608	0.00837641	-0.299281	0.00837641	0.162418	0.122896	-0.632421	-1.03603	0.991759	-0.472924	0.761306	0.00837641	-0.207444	-0.33496	0.00837641	0.933743	-0.0183382	-1.04597	0.0258088	1.92413
Q9BUH6;S148-p	1.35439	0.302492	-0.0809898	-0.26731	-0.255982	-0.0809898	0.718772	1.18588	0.327404	-0.0809898	-0.064267	-0.928149	-0.0809898	-0.97133	-0.579232	-0.266084	-0.485245	0.180488	-1.89251	-0.179045	-2.20715	-0.376393	0.0969981	-0.941987	0.138167	-1.49436	0.477168	-0.51548	-1.78564	-0.201214	-1.79867	0.199087	0.109232	0.532226	-0.291264	-0.45815	-1.23834	-0.652742	0.825428	1.16979	0.944946	0.0328028	-0.553721	-0.0673611	-0.936458	-0.152737	0.362156	-0.0809898	-1.36744
Q8WWI1;S988-p	-0.662805	0.926664	1.53394	-0.0282288	-0.683771	0.00999934	-0.895834	-1.6763	1.99017	-0.325624	-0.304868	-1.42307	-0.990485	-0.516501	-0.866054	0.590569	-1.28832	1.0867	0.504309	-0.0177115	0.767606	0.00999934	0.00999934	-1.5588	1.17831	0.0430983	0.00999934	1.01617	1.41005	-1.4118	-1.12537	-0.546936	-0.236553	0.00999934	0.00541822	-0.184862	1.53708	-0.76529	0.443532	0.705808	1.36717	-0.795798	-2.22482	-0.10228	1.03317	0.00999934	1.45551	1.16483	-0.835888
Q9BV36;S510-p	-0.00550374	-0.378533	-0.0515632	-1.0108	-1.97116	-0.496667	1.23208	-0.417335	-0.0795663	-0.892964	-1.02497	-1.8619	-0.0300332	-0.787859	-0.591778	1.19446	-0.00550374	-0.0555618	-1.06406	-1.11559	1.58199	-0.0751075	-0.00550374	-0.127932	-2.25689	0.130815	-2.31886	-1.126	-0.837513	0.359914	1.18404	-0.00550374	-0.228472	0.167097	-0.0495305	0.139431	-0.766021	0.420098	0.296322	0.338835	0.00201624	-0.187898	-1.43147	-0.21659	0.0190257	0.0948394	-1.23922	-0.551338	1.66173
P07900;S263-p	1.22835	1.11944	0.194729	1.67483	1.04854	-0.0372732	-0.705981	2.13659	-0.269809	-0.518911	2.47671	2.45889	-0.163612	-0.0372732	0.0278784	-0.0372732	-0.0372732	-0.352609	0.612618	-0.445054	0.921051	-0.0372732	0.595799	1.59721	0.499511	-0.0372732	0.223963	0.751596	0.320296	-0.0372732	-0.423128	-0.930252	-0.238064	-0.407941	-1.01059	-0.631195	1.25389	-0.730134	-0.0372732	-1.93841	-0.114699	-0.465405	-0.331063	0.455932	0.678104	1.62711	-1.47537	0.128835	-0.67439
Q13813;S1217-p	-1.41384	-0.339897	-0.474412	0.0580755	-0.532266	-1.05466	-1.0244	-1.04185	0.931361	-0.970361	0.817909	-2.00974	-0.432218	-2.62123	-0.797873	-0.362156	1.26724	-1.75131	-1.2991	0.456832	-1.07975	-0.00272416	-1.9679	-0.449837	1.22341	0.560423	1.56814	-0.0408117	1.53601	-0.986373	-0.00272416	1.30754	-0.00272416	-0.00272416	0.674693	-2.66258	1.60679	-0.00272416	0.912943	-0.689971	-0.762179	-0.155398	-2.0434	-0.1544	0.846028	1.01276	-0.0580671	-0.736659	0.587033
Q8N3V7;S263-p	-1.57607	-0.030416	-1.07737	-0.241438	-0.917082	-0.294377	0.472616	-0.945556	-1.02539	-1.90263	-0.256458	-0.468931	0.373348	-1.96936	0.0659554	0.642677	-0.407548	0.375501	-0.815365	-1.55822	0.0659554	-1.44808	0.0659554	-0.968007	0.217299	0.799284	-1.31969	0.11469	-0.526199	0.383779	1.48654	-0.113262	0.90847	1.11788	0.44468	-0.285464	0.0659554	0.761404	2.03201	0.0659554	2.09644	-0.5331	0.982317	-0.307229	-0.585305	-0.108472	0.489733	-0.634775	0.192577
Q12802;S2728-p	0.932036	1.38135	-1.76222	-0.00754371	0.157355	2.13651	0.164094	0.140686	-0.00754371	0.383791	-0.35392	-0.445017	-1.3467	2.08713	-1.52538	-1.46626	-0.310531	-0.617085	0.639608	1.67506	-0.226597	-0.407396	-0.156929	0.430154	1.77346	-0.725732	-1.75913	-0.155837	0.393822	-1.55613	-1.11091	-0.83306	-0.213559	-0.12054	0.314963	-0.378488	0.00766448	0.762065	1.2109	0.89372	-0.773422	0.153277	-1.56816	0.857554	0.408174	-1.13861	0.496233	-0.570413	0.749512
Q14739;S99-p	-0.163229	2.62441	0.309058	0.487344	0.472645	0.532911	-0.255064	1.28821	1.03277	1.32177	0.796749	0.47127	1.69569	1.54488	1.37497	-0.227814	1.9019	-1.09819	-0.538655	1.98101	-0.163229	1.2723	1.38036	-0.163229	-0.836459	-0.0313058	-0.741317	-0.163229	2.35529	0.635786	0.73113	-1.269	-1.65259	-0.24144	0.67603	1.0107	-0.462227	-0.713043	-0.300836	-0.163229	-0.519015	0.327682	2.1381	1.25955	-0.422768	0.149486	-0.548751	-0.465026	0.436885
Q53SF7;S364-p	-1.44419	-0.216396	-0.176499	0.235463	-0.228304	-0.689757	0.207437	-1.52925	0.18542	-0.972747	-0.950736	-1.07989	0.0370404	-1.43327	-2.04669	-0.076176	-0.565638	-0.940922	-0.449277	-0.076176	-0.076176	0.534867	-2.21081	-0.076176	-0.29145	1.3007	-0.496634	0.458612	-1.00211	0.820832	-0.076176	-1.02189	-0.136874	0.636915	0.193726	0.219747	0.39388	-0.331013	0.798581	-0.076176	-0.541514	-0.107993	1.03087	-0.390541	-0.739164	-0.076176	0.505256	-0.245174	0.688416
Q53TN4;T285-p	-0.0214465	0.0191797	-0.22774	-0.15723	-1.18583	0.485258	-0.0214465	-1.2216	-0.0214465	-1.58849	-0.882788	-2.24922	-0.78063	-1.20851	-0.501482	-0.0214465	0.305497	-0.0216112	-0.191322	0.440161	-2.13533	-1.42124	-0.783683	-0.957105	1.16635	0.262228	1.62693	0.432646	0.457658	-0.895128	1.06338	0.879069	1.5954	0.437632	2.23269	1.50845	1.63159	-0.138572	0.202581	-0.268897	-0.0214465	-0.283855	2.54455	-0.0214465	0.485206	-0.187597	1.62677	0.463474	-0.845163
Q4L180;S1049-p	0.0128439	-2.50379	0.614768	0.530552	0.980122	-1.32256	1.20123	1.10032	-0.155928	-0.374383	-0.863402	-0.0132545	-0.800271	-1.70376	0.742582	-0.298025	0.310132	-0.199768	-0.127294	1.18033	1.81478	-0.0292631	-0.130534	-0.0292631	-0.746215	-0.650543	1.67015	-0.00339929	-0.238097	-0.6843	0.690178	-0.0591993	0.146874	-0.0292631	0.518675	0.619954	-0.543854	1.47204	-0.0292631	1.39106	0.154542	0.429638	-1.6185	1.35469	-0.379631	0.344024	-0.0292631	0.592107	0.477344
P85037;S213-p	1.45835	-0.895727	0.269938	0.882397	0.0131874	-0.762637	0.448854	0.0189581	0.460267	-0.274263	0.083334	1.76937	1.38389	1.98534	0.0131874	0.396735	-1.18751	1.75872	1.35193	-0.0701184	2.32545	1.92393	1.23168	1.43071	0.0131874	0.0131874	0.0131874	-1.0229	0.832682	-0.285432	-1.13645	-1.5119	-0.290023	-1.07538	-0.52284	-0.15526	-0.745964	0.0131874	-0.63157	0.416178	1.90635	1.19008	-0.30315	-0.266435	-1.49491	-0.898509	-1.18567	0.170234	-0.396438
Q9UPQ0;S169-p	0.868473	-0.844017	-1.87667	-1.51546	0.0618242	-0.439788	-0.647451	-0.434365	0.591418	-0.0683634	-1.56552	-1.05623	-0.475799	0.383597	-0.0358755	-1.10105	-1.56806	-0.205307	-1.99669	0.0542321	-0.134024	-1.84089	-0.900484	-1.05989	0.108997	0.982862	0.76332	-0.114075	-1.49324	-1.24562	0.857197	1.19756	0.429398	1.61715	0.376769	-0.854735	0.0309623	1.69093	1.51653	0.0309623	-1.00889	-0.0241155	1.27749	-1.39877	0.305566	-0.288822	0.889923	-2.52912	0.545806
P21730;S327-p	0.281114	-1.38978	0.865227	1.42851	1.76913	2.47707	-0.0880302	0.347166	0.691856	0.222004	-0.485252	1.10208	-0.369726	1.98513	0.51538	0.365388	0.329827	-0.0356805	1.9791	1.11386	-0.426939	2.14201	-0.171908	1.09182	1.22895	-0.167761	0.0528151	0.662202	0.595607	-0.958906	1.11177	0.822428	0.375388	-0.677174	0.0569183	1.69181	0.100411	-0.224503	-0.867008	-0.0880302	0.899194	0.857063	-0.263029	2.28848	-0.896546	0.832823	-0.0880302	1.27311	-0.158307
P13797;S339-p	0.560989	-0.486068	-2.07258	0.580809	0.239678	-0.562339	1.02875	-0.409152	1.53224	-1.98037	-0.740171	-0.0527059	0.203349	-0.442252	1.37721	-0.385141	-1.08816	-0.774938	0.424744	-0.0456108	-0.0527059	-1.24765	1.74842	-0.85146	0.623539	0.653741	0.862513	-0.345572	1.31141	-0.0527059	-0.772008	0.296257	-0.237559	1.32704	-0.0527059	-1.47643	-0.39714	0.161325	-0.19457	1.34602	-0.924811	0.507654	-0.550243	0.12191	-0.940626	1.60639	-0.665952	-0.533502	-0.0527059
Q05655;S506-p	-0.801818	0.0347963	1.4743	-1.37055	0.0922289	-0.881633	-1.3033	0.483185	-0.224141	0.780327	-0.189653	1.33376	-1.41525	1.18901	-0.481645	0.447137	1.48875	0.243003	1.58433	0.0788269	2.29053	-0.192677	0.914466	-0.109646	0.0347963	0.0783666	-0.678108	1.28716	1.08806	-1.12471	0.0347963	0.0347963	-0.299216	0.0395268	-0.097763	0.509611	0.0347963	0.626842	1.00185	2.03936	0.85248	-0.313282	1.5204	1.17628	0.0347963	0.338923	0.939912	-0.326469	0.0347963
Q96I25;S155-p	0.250733	-0.0415175	0.565776	-1.48023	-0.00157037	-0.0556896	-0.804377	1.95821	-0.00157037	-0.920322	-0.00157037	1.2742	0.396167	0.964998	0.038082	1.06331	0.0886177	0.280409	-2.41721	0.276475	1.3079	-1.24805	-0.151523	-1.08374	2.32084	0.71182	0.450587	-0.00157037	1.89993	0.198795	-0.25827	-0.250415	-1.63253	-0.602118	-0.856567	-0.554244	-0.262894	-0.766534	0.122033	-0.598805	-0.112743	1.46945	0.638489	-1.44575	0.924856	-1.2415	-0.116935	0.825778	-0.00157037
H0YIS7;S137-p	1.63143	0.186407	2.51252	1.91774	0.537373	-0.210911	-0.515262	2.72058	-0.280611	1.89121	1.94116	0.939144	-1.21031	1.5437	1.82291	-0.382509	-0.210911	1.20002	-0.210911	-0.216941	-0.211523	0.787232	1.95398	0.589927	-0.33118	-0.929497	-1.21506	-0.0314861	0.71068	0.674158	-1.31864	0.168761	-0.763952	-1.54956	-1.0558	-0.210911	-0.963581	-0.0609409	-0.210911	-0.210911	2.25778	0.966309	0.344163	0.00505133	-0.723667	0.728861	-0.210911	-0.210911	-0.469954
Q9BX66;S350-p	-0.0371561	-0.434696	-0.011072	-1.20972	-1.56151	-1.42753	0.351816	-1.09936	-0.0371561	-0.781511	-0.0371561	-0.635063	-1.69019	-0.804929	-0.145562	-0.222895	0.00581329	-0.0371561	-0.610488	-0.819364	0.51565	-2.20029	-0.0556555	-0.953755	-0.166176	2.05567	0.913676	-0.979103	1.06339	0.184909	0.392422	-1.0782	2.10389	-0.217247	1.20221	0.250803	0.305004	1.24565	0.425348	1.56322	-0.0371561	-0.70307	1.3645	-0.0318789	0.207155	0.402463	-0.0371561	1.52574	1.20957
P23497;S362-p	-1.60839	0.285278	-0.138608	0.227255	1.6303	0.639456	1.57767	-0.952498	-0.831889	0.523867	-1.68968	-0.0612132	-2.02399	-0.997532	-0.0715797	2.06151	-1.0855	-0.0612132	-0.315018	0.56945	-1.34852	1.29654	0.45861	-0.279339	1.23108	1.72119	0.494839	-0.0472053	-0.0612132	-0.993046	1.17544	0.963941	0.367998	-0.565916	0.57716	0.935704	-0.0612132	0.139062	2.22167	2.33577	1.18105	0.894121	-0.0612132	-0.0612132	0.969116	1.57627	-0.289935	-0.0612132	-1.25199
O95425;S707-p	0.908566	-2.15156	0.919959	-1.20657	-0.00734445	-1.55478	1.23432	0.14592	-0.399879	0.422261	0.540133	0.303038	0.607717	-2.3718	-0.339138	0.0887632	1.42582	0.371045	-1.46425	-0.0969618	1.86009	-0.106181	-0.135632	-0.536192	-1.1889	-0.209603	0.483803	-0.00734445	-1.20779	-0.0609564	-0.52945	-1.22851	0.572597	-0.795402	-0.00734445	0.0442267	-0.440277	-0.00734445	-0.556988	-0.0446923	-0.88586	0.753394	-1.20436	0.461634	-1.41571	-0.239104	-1.20533	-0.00734445	-0.361432
Q969E4;S65-p	-0.376623	-1.29723	-1.00635	-0.782715	-1.45406	0.0446088	0.0446088	-0.477416	-1.45065	1.38398	0.330575	-1.83015	1.59583	-0.45095	0.0446088	0.0446088	0.0574102	-1.10869	-0.823189	0.0446088	1.69478	-1.68007	0.173385	-0.278834	-1.4494	1.41588	0.273257	0.345249	0.129718	0.589734	-0.357133	-0.116832	0.0446088	1.43415	0.507795	-0.972722	-0.637115	0.350851	0.282905	-0.0965174	-0.223601	0.235722	-0.771302	-0.682502	-0.842176	0.217153	-1.00672	-1.49714	0.428855
Q01433;S168-p	2.00286	1.13661	0.352705	0.0582518	1.85517	0.27015	1.57699	1.31402	0.114137	0.150118	-0.571173	0.0335842	-1.30268	0.572631	-0.639002	0.0632701	1.21675	0.152379	2.145	0.490708	0.850355	0.402693	0.900826	1.96074	-0.632897	-0.0110807	1.07114	0.709131	-0.565188	0.0335842	-0.422861	-0.88861	1.09295	-0.246157	-0.932132	0.0335842	-0.156731	-0.553593	0.803608	0.51442	-0.251138	0.318651	-1.20795	0.0697473	-0.375768	-1.18798	0.0335842	-0.0437168	-0.636751
P62328;S2-p	-0.879592	0.37436	-0.566307	-1.05185	-0.399239	-0.489965	1.28916	-0.192514	-0.375386	-0.344739	0.0152095	-0.551368	-1.03115	0.0152095	0.153138	-1.03338	1.11448	0.0152095	0.387083	0.0152095	2.43542	-1.72837	-0.0141777	-0.92464	1.72114	1.35939	1.56945	0.924839	0.878221	0.133778	0.598946	0.540963	0.755241	-0.376439	0.0152095	1.02594	0.740061	-0.056959	0.0383567	2.22076	0.817279	-0.383161	-0.774489	-0.237349	-1.56013	-0.501525	-0.844744	-0.888419	0.168708
Q6PJT7;S515-p	0.827139	0.344058	1.16077	0.697629	2.37325	0.251248	-0.760125	1.10857	-0.0490948	-0.219937	0.994619	0.896093	2.098	1.08082	0.0513336	2.12219	-1.43342	0.528846	1.23923	0.0513336	1.41905	0.482488	0.340761	0.0513336	-0.859552	-1.07159	0.692794	-0.669437	0.332408	0.127061	0.172929	-1.95966	0.129474	0.146848	-0.507876	-0.540099	0.0513336	0.298512	0.69683	0.876135	0.641448	0.805885	-1.39571	0.159727	-0.565815	0.965366	0.0513336	-0.33207	-0.42883
Q9UDT6;S923-p	-0.794323	0.279778	0.955639	2.06512	-0.0017413	-0.447502	-0.15229	-0.0017413	0.786551	-0.450841	-1.32639	-0.126335	0.629924	0.889302	0.0293661	-0.0907194	1.33626	0.229012	0.28315	-0.0017413	1.54097	0.0094729	0.813719	-0.0017413	0.664225	-0.129958	1.27112	0.244156	1.398	-1.26485	-0.242888	1.51467	0.262141	0.254363	0.47766	0.768547	1.02229	-0.0368309	-1.6912	1.25903	-0.922185	-0.465883	0.441002	1.5664	-1.42428	0.664935	-0.177712	2.08318	-1.29036
Q53TN4;S284-p	-0.00670642	0.0334189	-0.00670642	-0.140815	-1.15194	0.263116	-0.00670642	-0.891473	-0.204556	-1.11135	-1.30461	-0.89915	-0.756529	-1.17913	-0.432786	0.024696	0.566827	-0.534719	-0.201462	1.20691	-1.80639	-1.85333	-0.84796	-0.466645	1.65206	0.273471	1.62134	0.441787	0.689914	-0.839678	1.14056	0.566665	1.05095	0.512187	2.25198	1.55345	1.70361	-0.00670642	0.494629	-0.251106	0.581291	-1.16596	2.52765	0.301548	0.493699	-0.170809	1.62119	-0.00670642	-0.641668
A0FGR8;S761-p	1.00922	1.33928	-1.19738	0.0215965	0.754168	-1.36294	-1.92456	0.0215965	0.161967	-0.347024	0.0215965	0.307853	-0.440598	0.786687	0.528152	-0.0394322	0.00674763	-1.20174	0.579971	-0.0600449	1.46243	0.0215965	-0.113406	0.775167	-1.63906	-1.11534	0.997329	0.29493	1.01779	0.741692	-0.844335	-1.38427	-0.188234	-0.975176	-1.01946	-0.559111	0.200732	-1.27208	-2.00146	0.00513246	-0.823481	-0.822414	0.58318	0.0215965	-0.385757	1.03728	0.786262	0.81619	0.587889
P10451;S234-p	-0.155662	0.0106403	-0.493933	1.84737	2.44876	1.27633	1.01193	1.12073	1.53644	-0.263732	-0.36528	0.2436	0.164199	0.966293	0.883804	0.846287	-0.137129	-1.30026	1.05317	0.716567	-0.137129	1.61894	0.693378	2.48961	-1.00369	0.0406664	0.0808149	0.255899	-0.137129	-1.06637	1.08988	-0.262074	-1.11793	0.899551	-0.719621	0.0910231	-0.0275012	-1.05742	-0.131159	-0.900462	-1.42368	0.0807692	-0.39624	-0.11984	-0.244541	0.263156	-0.355514	1.5694	-1.64953
P49756;S583-p	1.35574	0.0674016	-0.125495	1.73202	0.501991	0.707327	-0.804062	2.0282	0.0674016	-2.24818	1.23135	1.05108	0.370421	1.36719	0.247005	0.270773	-0.107142	0.910263	0.023862	1.29179	1.29647	0.728393	0.374252	0.575156	1.23553	-0.402144	1.77825	0.978357	1.37634	-0.0438896	0.0674016	-0.0631221	0.229023	-1.12833	-0.584642	0.0674016	0.328728	-0.830663	0.367419	1.14439	0.0674016	0.719405	-1.13456	1.39833	-1.10349	0.0674016	0.0674016	0.0581393	-1.90633
O43719;S642-p	-0.514553	0.727319	-0.545946	-0.593455	0.364142	0.965205	-0.415618	0.656262	-0.0724655	-0.022459	0.524094	1.02223	2.38553	0.0714795	0.140505	-0.022459	-1.37058	1.2382	-0.86232	-0.150373	-0.187807	-0.022459	0.933806	-1.22822	0.121444	-0.192635	0.373123	-0.635451	0.852948	1.36001	-0.781417	-0.553576	-0.931609	0.232836	-0.627729	-2.61741	-0.341391	-0.428311	-0.107759	0.782112	-0.022459	0.294766	-0.626319	-1.85882	0.339316	2.21807	0.54614	-1.23199	-1.39819
Q13615;S633-p	0.1719	-0.49547	-0.174653	0.0426107	0.813887	-1.44519	0.0426107	0.0784276	-1.19135	-0.452036	0.874639	-0.811687	0.862133	-2.45569	0.0426107	0.0426107	0.0486996	-0.810866	-0.568826	0.891432	0.417526	-2.58519	-1.09658	-1.08237	0.109406	-0.3011	-0.171462	0.690994	0.954423	-0.240116	0.0426107	0.0426107	0.283231	0.743934	0.0134371	-0.239124	-0.15448	-1.41074	0.880393	0.0426107	-0.616953	0.208478	0.393943	1.48006	-0.502918	-0.33908	0.573954	1.04639	2.17249
Q15365;S173-p	-0.762668	-0.312217	1.82269	0.341335	0.0639379	1.86769	-0.735236	-0.679417	0.226286	-1.62987	-0.344767	-2.15868	-0.992426	1.20985	-1.60298	0.861732	0.040794	0.276489	0.155711	1.33559	-1.32951	-0.119623	1.13892	0.0722339	1.37048	0.499609	-0.670482	1.49433	1.0816	-1.33182	0.257327	0.625041	1.71931	1.51118	-0.775833	0.708485	-1.05922	0.040794	-1.03192	-0.521283	2.18852	-0.414545	1.28982	-2.35559	2.26782	-1.22673	-0.0451516	0.040794	-1.54109
Q8WYP3;S366-p	2.23931	-1.07549	0.665993	0.169857	0.365736	-1.09068	-0.0732697	-0.528767	0.922687	-1.07195	-0.464937	-0.144163	1.53193	-0.559509	1.2241	0.264912	-0.578872	-0.0732697	-0.0732697	0.527938	1.61082	-0.0732697	1.26652	-0.450015	-0.602698	-0.0732697	1.68462	1.30976	-0.0732697	1.48993	-0.827692	-1.75688	-0.462724	0.47758	-1.53141	1.20356	-1.36987	-0.0732697	0.271646	-0.0732697	-2.463	0.0190381	0.0736818	-0.0949645	-0.194291	0.263212	-0.658261	-0.987752	0.99838
O15234;S125-p	1.36481	0.420655	-1.40439	1.13566	2.30321	0.324289	0.564918	1.2507	0.00760627	-0.0643883	0.642048	-0.0152229	0.727902	2.10696	-0.0527782	0.41447	-0.775275	0.72294	-0.828281	1.54795	-0.128225	1.41356	1.58766	-0.193414	1.4041	0.027999	0.596264	-0.00783281	1.2279	-1.39294	0.355787	-0.646247	0.545348	-0.0152229	-0.174309	-0.29791	0.485755	-0.397266	0.396179	0.274457	1.75222	0.104635	-0.448128	-0.0152229	-0.78012	-0.0735344	-0.836717	1.16717	-1.0156
Q09666;S5763-p	1.79742	0.264115	-1.08781	-0.0485463	0.947782	0.777837	0.929933	-0.673642	-1.41612	-0.0485463	-1.01054	-0.711644	-0.580005	-1.30853	-0.780408	-0.441867	-0.142387	-0.0485463	-0.730089	0.967294	-0.900074	-0.0485463	-0.0931826	0.270943	0.365461	-0.992361	-0.282349	-0.0837596	-0.322112	-0.760036	1.2718	-0.0485463	0.648024	0.166487	1.78156	1.47128	2.38244	1.64041	0.895999	0.0986746	1.67905	-0.769581	0.538176	-0.260989	1.53437	-0.429188	1.20375	0.59711	-0.785112
Q92688;T244-p	0.650865	0.378628	0.824843	1.29134	1.28211	0.206321	-0.423866	-0.904369	0.431588	0.565897	0.936686	0.870627	1.03558	-0.388615	-0.0107547	1.8876	-1.29989	1.56249	0.0832188	0.49396	0.721073	0.633837	1.17003	0.0318847	1.46132	0.0318847	-0.0621118	0.223897	0.0318847	0.22129	0.422939	0.0318847	0.238163	0.141032	-0.625659	0.797827	0.0318847	-0.916389	0.714934	0.0449779	0.298248	0.542033	-1.10745	-0.35039	-0.834942	-0.547577	-0.506396	-0.595143	-1.61651
Q9NYF8;S531-p	0.36522	-0.620448	0.630094	-0.0384946	1.25318	-0.0384946	0.0803774	1.84967	0.952638	-0.380416	1.04724	1.30616	1.36068	1.47278	-0.171646	-0.0384946	-0.821378	1.65065	-1.21284	0.95251	0.453421	0.284266	1.56785	-0.0920517	1.76532	1.84473	-0.00151731	-0.351431	1.3145	1.22956	-0.0384946	-0.336213	-0.198965	-1.64598	-1.44568	-0.37696	-0.0384946	-0.382101	0.345237	0.984283	-0.122824	0.922265	-1.7651	-0.733499	-1.55705	-0.168099	-1.49629	-0.929208	-0.387794
Q13435;T780-p	0.0756655	-2.1397	1.23428	-0.676467	-0.0949537	-1.19699	0.544401	0.235183	1.0868	-0.344036	1.31619	0.70431	0.690874	1.71477	0.0932838	1.87318	-1.06617	0.932304	-0.655303	-0.578692	0.304589	0.840111	1.00302	0.0969332	-0.527206	-0.90856	-0.204112	-0.0833892	-1.35559	0.91772	-0.393798	-0.472284	-1.8464	-0.387713	-0.167109	-0.235068	0.0756655	0.0397532	-0.566992	0.274897	-1.41532	-0.659851	-1.04559	-1.82585	0.510163	0.173706	-1.7042	0.955547	-0.6127
Q9Y2K2;S551-p	1.92355	-1.21542	1.39659	-0.469257	0.154902	-1.59198	1.98657	0.905139	-1.48819	0.963957	-1.3228	0.554146	0.0624708	-1.38737	0.0624708	1.32142	-0.0529225	1.68881	-0.538604	0.0624708	0.801751	1.08781	0.903837	-1.75042	-0.342984	-0.0362	1.36005	0.502041	-0.715703	1.5039	0.849719	0.500168	0.83579	-0.993443	0.763992	1.18176	-0.686875	0.0624708	-0.752633	0.818237	-0.744346	1.00047	1.6075	-0.481303	-0.108635	-0.283789	-1.2914	1.26491	-1.15005
Q12888;S380-p	0.392511	-0.786935	-0.319168	-0.449796	1.01062	-0.00966221	0.641589	0.182893	0.693541	-0.00966221	0.719858	0.507602	-0.579273	-0.0104141	-0.164365	0.265182	-0.0883828	-1.45051	0.4609	-0.615094	0.749624	-1.11294	0.999773	-0.308142	-0.565863	-0.62544	0.698832	-0.00966221	1.7201	-0.00966221	-0.779564	1.91948	-0.868419	-0.127271	-1.00947	-0.456608	-0.788703	-0.472236	0.327768	0.258366	0.211764	0.685686	0.583902	1.10609	-0.0188089	-0.322158	0.131276	0.573729	1.2348
Q09666;S332-p	-1.07316	0.75563	-1.36403	-2.14169	-0.547909	-0.489744	1.68714	-0.496866	0.179963	-1.27815	-2.00339	-1.62362	-0.701862	-1.14843	0.0590487	0.441996	0.0922273	-1.17003	-0.400771	-0.893863	-0.538092	-0.905296	-0.93031	0.0922273	-0.0913068	0.787759	0.0922273	0.799386	-1.33185	1.0038	0.0103378	-0.300784	0.0922273	1.31548	0.0922273	0.0922273	0.922568	1.02871	0.457092	-1.89431	-1.0471	0.0922273	1.25159	0.00826538	0.152185	-0.558316	0.253586	0.457364	-0.456902
Q09666;S5739-p	-1.59951	0.0585346	0.375943	0.273193	-0.342041	-0.860717	0.153417	0.0585346	1.10035	-0.823589	-1.51948	-1.83491	-1.6337	-2.15547	-0.0278085	0.200061	-0.132396	-0.319183	-1.04714	-0.559914	-0.804437	-1.05217	0.0585346	0.0585346	0.391902	-0.322156	0.593019	0.558004	0.551184	1.30436	0.0585346	-0.274482	-2.18324	0.0585346	1.29961	-0.571517	-0.191111	0.715804	-2.10136	0.0585346	-2.35782	0.0585346	1.63956	-0.00337562	0.290763	0.0585346	-0.352433	2.12627	0.682282
Q09666;T4100-p	-0.278045	0.304332	0.195815	-1.49854	-0.103641	-1.69493	1.18324	-0.33594	-0.121375	-0.675711	-1.4357	-1.00316	-1.51102	-1.15164	-0.103641	0.510447	-0.259266	0.970094	-0.106166	-1.3115	0.477531	-0.47905	-0.834377	-0.551782	-0.277658	0.407895	-0.24424	0.521939	-0.551428	-0.103641	0.0398919	-0.208894	-1.00135	-0.29625	1.54409	0.132983	-0.208342	1.11015	-0.922261	-0.216353	-1.28666	-0.654399	0.398538	0.36983	1.02817	-1.04182	-0.103641	2.05054	-1.40265
Q9Y2D5;S152-p	1.27896	-0.0693287	1.03329	0.45087	0.268841	0.618448	-0.0277886	-0.593182	-0.492275	-1.2766	-0.721873	-0.750912	0.878705	-2.05742	-0.72318	-0.0693287	-0.0693287	0.108599	-0.565179	0.191908	-0.663587	0.190324	-0.204261	-0.71749	1.80231	-0.410691	0.597856	-0.48123	-0.785947	-0.658119	1.06933	2.49628	2.37697	0.164028	1.77253	0.539792	0.96298	0.684444	1.36113	1.26949	0.565925	0.222283	0.06668	-0.0693287	-0.0693287	0.0308462	0.498341	-0.410013	0.247747
Q6PJF5;S90-p	1.81583	-0.993626	1.51678	0.901069	0.576697	-0.14468	0.0109679	-0.197728	0.360511	0.512833	0.515409	0.830445	0.940253	-1.65417	1.06995	1.1737	0.384326	-0.0374901	0.454058	0.107873	1.56802	1.17162	1.56428	1.23299	-0.476322	-0.72701	-0.306553	0.363171	-0.426333	-0.370374	-0.772104	0.53484	0.0109679	-0.471769	-1.55514	0.219593	0.630562	0.0109679	0.240112	-0.678397	0.679665	1.09917	0.901089	0.840842	-0.801643	0.0178802	-0.166884	0.172303	-0.273507
Q05682;S518-p	-0.988639	-0.0560326	0.266383	0.444477	-0.210533	-1.24906	2.35754	-0.00880165	-0.0560326	0.108783	-0.182626	-0.828557	-0.689048	-0.425354	0.934276	-0.0560326	-0.455189	0.566903	-1.51552	1.29091	0.935431	-0.577855	-0.858528	-0.0560326	-0.642673	1.87217	1.18384	0.294426	-1.11841	-0.0560326	-0.0560326	-0.577836	1.46017	-0.0560326	1.67554	0.0741185	-0.0527748	1.04488	0.810713	0.70483	0.0405117	-0.0560326	1.18897	0.16037	-0.262471	0.571593	-0.0997308	0.471095	0.127832
Q05682;S759-p	-0.0420812	-1.69395	-1.27861	0.376528	-0.689448	-0.309737	2.25218	0.0161945	1.257	-0.3131	-1.44343	-0.325716	-2.0605	-0.0420812	0.72043	-0.0420812	-0.327586	-0.368544	-0.322333	-1.47242	0.109797	-0.0420812	-1.46655	-0.00282505	-1.50445	1.07084	1.49324	0.811706	-0.0420812	0.0461353	-0.0215725	-0.226178	0.439864	-0.0420812	0.730514	-0.0286902	-0.343087	0.230148	-0.634751	-0.146346	0.108005	0.138436	-0.0420812	0.719623	-0.0236334	0.832368	-0.493298	-0.00612082	-0.31791
P20810;S243-p	-0.332375	0.911673	-0.0872764	-0.523152	-0.0034505	-0.312587	1.25938	1.46387	-1.29561	0.178101	-1.26227	-1.06864	-1.03469	-1.76632	-0.0034505	-0.584767	-0.139752	-0.0034505	-0.25372	-1.36976	0.98907	-0.525342	-0.0034505	2.22846	-0.662213	1.85572	-1.00196	1.27388	-1.71423	0.645808	-0.700298	-0.0034505	0.809772	0.506258	0.807923	0.273178	-1.07269	0.321868	0.89088	-0.0034505	0.198088	-0.974766	-0.476794	-0.0034505	0.36894	0.20108	0.109985	0.670349	1.56072
Q00537;S180-p	1.9226	-1.19615	1.69625	0.265462	0.445637	-0.114466	0.624994	-0.321356	0.110782	0.919972	-0.405557	0.060911	0.702553	-1.56571	1.02516	1.50276	0.345941	0.0906732	-0.505351	0.142824	0.700603	0.367714	1.46925	-0.192366	-1.95074	0.060911	0.060911	1.15134	-1.17666	0.060911	0.155666	-0.567979	-0.603174	0.060911	-0.663961	2.47442	-0.62403	1.19525	0.969021	0.158421	-0.988465	2.11692	1.15967	1.11896	-0.320629	0.060911	-0.88644	0.729097	-0.238477
Q13619;S10-p	0.484795	-0.310937	0.56435	-1.30789	-0.490113	-1.28309	0.453972	0.338832	-0.28095	0.158779	-0.0614962	-1.46192	1.70623	-1.77994	-0.118068	1.64995	1.39615	1.7312	-1.17531	-1.01125	1.17335	0.563895	1.39975	-0.480343	-2.16796	0.379762	-1.36878	0.136847	-1.78799	0.370198	-0.0582187	-1.07299	0.221545	-0.25814	-0.0582187	-0.473893	-1.07094	0.390091	-0.296534	0.547899	-0.12996	-0.0582187	-0.669437	0.189713	-1.05057	1.46027	-0.0831908	-0.793746	-0.610172
Q15061;S77-p	0.648728	0.116145	0.309893	2.42168	1.86537	0.521897	0.668857	0.148811	0.821582	1.36216	-0.575361	-0.0185072	0.307526	2.25839	-0.333167	0.706046	-0.0185072	-1.12104	-1.09672	0.517784	1.10816	0.193777	2.80372	0.586868	0.664712	0.0954741	-1.58608	-0.255653	0.554208	-1.27777	0.543601	-0.982552	-0.621581	-0.189294	-0.970095	0.342182	0.702791	-1.88974	0.455372	0.317384	0.223687	1.00582	-0.343747	-0.286177	-0.0968498	-0.147927	0.271616	-1.22294	-0.215211
Q04637;S1596-p	1.65261	1.44115	-0.199118	2.08043	1.30602	1.24162	-1.73418	1.96966	-0.227272	1.08829	-1.65152	0.438332	0.913658	2.35042	-0.0824629	0.964118	0.111367	0.109479	1.31905	0.494085	0.744589	1.84456	-0.487863	-0.544407	0.384265	-0.97395	0.232623	-0.656581	1.25028	-0.238279	-1.52479	0.109479	-1.39606	-0.836528	-0.608717	0.109479	0.249981	-1.10904	0.109479	-0.0113718	0.11159	0.196692	0.183761	0.199696	-0.845732	-0.154146	-0.0555928	0.109479	0.456432
O43719;S498-p	-0.151501	-0.399215	-0.112745	-0.267317	-0.050487	1.23712	-0.898442	1.32827	1.32411	2.01668	2.39689	1.67376	2.4406	2.475	0.449615	-0.36802	1.57963	1.44768	-0.557706	-0.112745	-0.226308	0.684163	1.41921	-1.13917	-0.232621	-0.00640629	0.103434	-0.360846	0.192828	0.20955	-0.472666	-0.729186	-0.795592	-0.327051	-1.03892	-0.112745	-0.160273	-0.667691	-0.390217	-0.112745	-0.112745	-1.14342	-0.127103	0.365298	0.183581	2.15196	-0.206071	-0.96736	-0.844688
Q9HC35;S146-p	0.602597	-0.863704	-0.0760878	0.862415	-0.530333	0.382123	0.0698854	0.140829	-0.170745	-0.560791	0.0698854	-0.255437	1.64876	-1.41695	-0.413611	-0.554988	0.519396	-0.352676	1.09477	0.572651	-0.922665	0.0698854	0.538388	0.362523	0.929051	-0.630244	0.0698854	1.71428	0.751121	0.730624	0.0698854	0.942629	-0.817927	0.573236	0.772838	0.266796	1.00668	0.257397	-0.395762	-0.690391	-1.54583	-1.72714	1.72	-0.719241	-0.769188	-0.40866	0.0131081	-1.94506	1.5618
A0FGR8;S758-p	1.52594	0.595638	-1.67656	-1.40231	1.37334	-0.430105	-0.764449	-0.501138	0.952377	0.823524	0.661077	-1.28122	-1.10737	-0.94673	1.24999	0.375631	0.951818	0.0141882	-0.817694	-0.648717	1.45501	-0.792657	-0.297373	-0.156682	0.841128	-0.18852	0.570975	-0.810648	-2.15053	-0.381327	0.0929656	-0.199934	0.835777	0.754678	-0.723194	-0.690907	0.0141882	-1.09066	-0.624742	-1.9722	0.576505	1.1227	-0.884277	0.966395	0.274067	-0.164417	0.0141882	0.0141882	0.845948
O75369;S2107-p	0.343383	-0.0684982	-0.37544	0.574384	-0.0684982	-0.121054	0.805982	-0.0684982	0.175499	-0.131481	-1.07666	-0.672879	-1.69245	-1.26079	0.796752	-0.0684982	-0.590779	-0.0684982	-0.347036	-0.212834	1.54647	-2.13357	0.852308	0.146535	-1.05686	0.147737	-0.288265	-0.484212	-0.0684982	2.4001	-0.126108	-0.554486	-0.696244	0.516116	-0.017857	-0.98718	-1.49735	-0.215472	0.494216	1.34143	-0.769619	-0.65903	-0.768037	-0.0684982	-0.0684982	-0.00992053	-0.740626	-0.0684982	-0.357018
Q9H307;S100-p	1.21314	-1.14879	0.0839999	1.51172	0.518182	0.0839999	-0.689541	0.740949	0.530698	-0.683043	1.32632	1.70626	0.0108382	2.17873	0.25487	-0.226959	0.643726	-1.35395	0.716793	1.73378	0.455888	1.45227	0.809421	0.548591	1.10725	0.0839999	0.150714	-0.756064	0.962289	-1.19341	1.08178	-0.333419	0.109293	-0.864939	-0.567012	-1.54704	0.0839999	-2.11077	-0.0616738	0.906129	0.0839999	1.44053	-1.19766	1.59064	-1.17846	-0.039944	-0.596404	1.08191	-1.32009
Q63ZY3;S375-p	-0.666073	-0.173245	-0.0223071	-0.0224559	-1.43777	-0.211548	0.246451	-1.25243	-0.0223071	-1.34206	-0.239267	-0.348902	-0.0223071	-1.47582	-1.45185	-0.0784187	-0.0223071	-0.183004	0.0587265	-0.393508	-1.28904	-0.220649	-1.3353	-0.211557	0.710816	0.499203	2.28752	-0.490661	-0.140019	-0.688183	1.24339	0.928986	1.59402	0.602002	1.44074	-0.0223071	1.65403	0.422724	-0.0223071	0.00322519	-0.566714	-1.10547	1.73988	-0.0223071	0.525635	0.371162	0.986195	0.532652	0.114992
Q9NSK0;S590-p	-0.469463	-0.132713	-0.548124	-1.0316	-1.09063	-0.00117521	-0.0164338	-1.20644	0.0177018	-0.502298	-1.33277	-0.00117521	-0.852725	-1.49565	-0.00173917	0.267923	0.361894	-0.232894	0.619898	1.49669	-2.35471	-0.00117521	0.322711	-0.67472	1.66194	-0.083312	-0.118402	-1.23322	0.786402	-0.00117521	-1.89008	0.186574	0.912383	-0.00117521	-0.22884	-1.65605	2.01036	0.523071	-0.00117521	0.09411	-0.700141	-0.0703002	0.241656	0.273275	1.64753	-0.875652	1.21455	0.120953	-0.706344
Q9UQ35;S1179-p	1.11219	0.286659	0.315316	1.41174	1.46213	0.651728	-0.847555	-0.0982993	-0.46476	0.249121	1.84355	-0.00767411	0.192829	2.29484	-0.730988	0.0731766	-0.16946	-0.0194706	1.78496	1.52913	1.08803	0.179275	0.574862	-0.597201	2.26798	-0.142819	0.477277	-0.0370089	2.04993	-0.498976	-0.760955	1.03869	0.043208	-0.00330432	0.479458	0.406588	0.139937	-1.30727	0.14832	-0.00330432	0.822071	-0.00330432	-1.21954	-0.00330432	-0.416923	-0.00330432	-0.224366	-0.00330432	-0.557677
Q9UPQ0;S493-p	-0.68532	1.85642	-0.135202	-2.04028	-0.0247657	-0.580024	-0.125432	-0.655635	-0.5331	-0.372624	-0.0247657	-0.175436	-0.0247657	-1.36113	-0.0247657	0.232555	-0.879033	0.786439	-2.53797	-1.58254	0.257188	-1.36991	-1.39023	-0.510548	-0.384774	-0.675867	0.370231	0.533232	-0.799408	-0.0247657	-0.0587942	0.223063	-0.0247657	0.179518	1.13887	-0.938652	0.439495	1.5473	0.406911	1.19638	-1.72989	-0.0247657	0.93934	-0.290651	-0.46321	-0.504748	1.41539	-2.31471	-0.224785
P02545;S632-p	-0.5479	0.435572	-0.869718	0.28879	0.0988534	0.256082	0.00162881	-1.45948	-0.62294	-1.21865	-0.645558	-2.24182	1.98376	0.00162881	-1.38814	0.00162881	-0.246141	-0.499028	0.00162881	0.00162881	-2.11399	-1.00823	-0.589301	-0.657336	1.92327	1.67773	0.35416	1.48318	-2.16121	-0.210581	-1.16204	-0.143731	1.46106	1.13837	0.677644	0.491299	1.96258	0.752248	0.594496	1.59632	0.661216	-0.182379	0.821791	-0.0156146	0.00162881	-1.99681	-0.832623	-0.193095	-1.51343
P29966;S170-p	0.767204	-1.70292	0.889228	0.145168	0.124288	-0.216147	2.20532	1.04346	-0.247003	1.25787	-1.01422	0.00924213	1.43027	-1.53247	2.19303	0.748261	-0.573635	1.07996	0.126054	0.869186	0.517672	0.124288	1.46153	0.930799	-2.07128	0.344265	-1.10284	1.96019	-0.696651	0.1624	0.1451	-1.55483	-0.443339	1.06676	0.425577	1.65757	-0.984041	1.39561	-0.645391	-0.355594	-0.471573	1.85873	0.124288	0.042451	-0.502231	0.50031	0.586511	0.124288	-0.029821
Q8IVT2;S394-p	-0.659421	0.116115	0.0394504	0.0394504	-0.0127005	0.0394504	-0.576798	-0.424761	1.66056	-1.89834	1.53348	0.13355	-1.64458	2.12867	-1.14481	0.262165	-1.80448	-1.57152	1.19183	0.0394504	0.00841781	0.792727	-0.354185	-0.751258	1.17849	0.124099	-1.20201	0.539903	0.767698	-1.66661	-2.03873	-0.558035	0.219259	0.519875	-0.0807395	-0.74496	0.50526	0.0859966	0.130746	1.17873	-0.801434	-0.0206563	0.466767	1.30115	0.784923	-0.695875	1.26579	1.55013	-1.0637
Q14764;S873-p	1.21666	-0.684966	0.231868	0.0924744	0.0154751	-0.893422	0.400303	-1.52119	0.424037	-1.64903	-0.480778	0.317287	-0.632609	-0.459502	-0.85875	-1.08173	-0.0166581	-0.228375	0.0301369	-0.183754	-0.77476	-2.43808	-0.372733	-0.6825	0.74769	1.72691	0.142621	-0.507021	0.173467	-0.217385	-0.868368	-0.108026	1.34349	0.550258	-1.77366	-0.19676	1.3407	0.895053	1.01735	0.340491	-0.966346	0.463593	-0.158588	-0.480741	-0.853124	1.0937	0.015049	1.16802	-0.442643
P08708;S113-p	1.2289	-1.17992	1.29642	1.26423	0.930273	-0.527115	0.103485	1.08742	-0.207758	1.51164	0.311233	0.843297	0.0298065	2.16171	-0.230924	0.394436	0.0298065	-0.714675	2.25314	0.599865	2.14373	-0.408706	1.32126	0.810702	0.736226	0.0298065	1.56589	0.491654	0.89054	-1.42632	-0.656559	0.0298065	-1.39498	-0.295713	-1.1345	0.0696501	-0.86131	0.446286	0.906533	0.0730883	2.34641	1.45315	-1.47435	0.101586	-1.77309	1.22428	0.0212391	-1.3513	-0.273924
Q14980;T2000-p	-0.594047	1.28658	0.42544	0.870125	-1.26543	-0.563855	-0.0581647	1.07691	-0.770884	-0.582195	1.15613	0.500983	-1.52848	2.69886	0.489787	0.865169	0.0358724	0.0623452	-0.423256	-0.383744	0.316958	1.43055	-0.200666	1.06214	-0.677083	0.47572	-0.109915	-0.0581647	0.681865	0.197858	-0.739916	-0.949076	-0.743689	-0.397819	0.764511	-0.0581647	-0.301145	-0.372924	-1.02545	-0.0353049	-1.54072	-0.479562	-0.459537	-0.178214	0.115005	-0.541812	-0.36666	0.150285	-0.0554868
Q8TF01;S211-p	1.04703	0.240997	-0.202491	1.65695	1.43948	1.80539	-0.643195	1.15369	0.681188	-1.39688	1.29935	0.0648591	0.484046	0.393928	0.351755	0.086033	0.218524	0.086033	0.235287	0.807484	-0.210216	0.086033	1.29045	0.366966	0.988151	-1.03857	1.79176	-0.0460877	0.899703	0.205821	0.547325	-1.23297	-0.225393	-0.493176	0.275632	-1.83773	0.086033	-0.738612	0.329633	0.680298	0.086033	0.598813	-0.942405	0.254687	-0.580769	-0.119322	0.086033	0.405259	-0.320885
O95453;S557-p	-0.748308	-0.736785	-0.291751	-0.324502	-1.38027	-1.42954	-0.511132	-0.20983	-0.74578	0.323792	0.179018	-0.133283	0.552136	1.48513	0.403029	0.34801	-0.133283	-0.133283	-1.04726	-1.84898	0.224567	-1.65947	-0.133283	-0.314389	-0.8511	-0.384131	-0.329858	-0.0737274	-1.1022	1.01087	-0.571886	-1.10352	-1.60947	-1.09194	-0.714733	-0.777075	-1.40533	-0.133283	-0.311558	-0.79021	-1.32924	-0.0230349	-0.893407	-0.545426	-0.133283	0.530306	-0.361707	0.450716	1.10443
Q9Y446;S314-p	-1.3575	0.863502	0.684598	-0.508994	-0.68779	-0.369769	-0.212824	-0.523043	0.346033	0.283922	0.180851	1.96397	-0.0431516	0.434516	0.648888	-0.0431516	-1.72816	-0.769279	0.876093	-0.72124	2.35862	-0.848746	-0.0431516	0.420688	0.0372173	0.542165	-0.265782	-0.587717	-1.68144	-0.130386	-0.987887	-0.529167	-1.80236	-0.0431516	-0.391077	-1.36391	-1.74563	0.0685936	-1.10022	-0.0177106	-0.513755	-0.367741	-2.69419	0.975806	1.16319	-0.554916	0.90111	1.63121	-0.491148
O14974;T443-p	0.565302	0.181067	0.811658	0.017126	0.017126	-0.818319	-0.100272	-0.514777	1.26881	2.62007	-0.797369	1.21988	-0.129755	-0.290528	0.017126	0.017126	-0.386807	0.017126	1.16027	0.300389	1.94819	0.0102207	0.017126	0.390963	-1.025	-0.114897	0.524779	0.837053	0.0498438	-0.218269	-1.49204	-1.31576	-2.05913	0.139304	-0.491798	0.017126	-0.9299	0.0774093	-1.50731	0.517848	-0.56523	0.344386	-0.329052	-0.35308	0.739947	0.154429	-0.534379	0.799559	-0.116669
Q96S59;S467-p	1.25548	0.0214068	-0.0386794	1.71841	1.30409	-0.0386794	-0.693596	2.30898	-0.624145	1.08471	0.640471	0.561724	0.824842	2.26076	1.31024	0.9133	1.4974	0.476922	0.509401	0.27698	0.29314	-2.40168	1.67654	0.357563	-0.0386794	-0.915255	0.0926766	0.114463	0.942584	-0.162487	0.0135978	-0.490769	-1.29112	-1.2378	-1.95845	-1.03199	-0.773537	-0.867048	-0.0386794	0.307188	-0.667166	0.361995	-1.32111	-0.561625	-1.13242	-0.0073979	-0.927301	0.991009	-0.793266
Q9Y2W1;S243-p	-0.0357925	-0.102987	-0.384687	1.30483	0.428453	0.921458	-1.62954	0.351081	-0.424442	-0.428887	0.656919	0.450206	0.0264118	1.86056	-0.129069	0.649344	0.42515	1.52626	1.36743	0.677882	0.752311	1.38175	0.0264118	-0.0645515	1.0822	0.0886161	0.211285	-1.57293	0.855671	-0.485074	-1.04519	-0.852096	0.0861455	-1.03607	-0.622163	-1.3013	-0.965208	-0.019711	-0.357602	0.89611	0.990194	0.416869	-1.38963	0.0145978	-0.634373	0.350309	-1.46368	-0.108276	-0.312899
Q8TAD8;S35-p	1.36309	-0.978991	-0.804247	0.114118	1.26802	-0.459692	-0.417904	0.982825	-0.143856	0.232834	-0.00199161	-1.49513	-0.142742	-0.79015	-0.448947	-0.504901	0.589861	-0.227488	1.37913	0.724951	1.96496	0.611798	-0.420103	0.311825	1.36633	-0.754346	0.459067	0.675085	1.11333	-0.418541	1.36131	-1.39758	0.257816	-0.127378	-0.127378	-2.00083	-1.61376	-0.0544046	0.313982	1.74581	1.62426	-0.188552	-1.13081	1.66336	0.116109	-1.90289	-0.151075	-0.644914	-0.127378
Q9HB58;S380-p	-1.51014	-1.89848	1.81389	1.35128	0.899129	-1.70619	-0.0954556	1.00427	-1.08768	1.03481	-0.149988	-0.445976	0.040355	1.67997	-0.649502	0.0697603	1.79968	-0.0197451	0.541901	0.156569	-0.249167	-0.567372	1.26419	0.60607	1.43601	0.040355	0.269917	0.613405	0.837616	0.040355	2.1264	1.82855	1.73727	0.040355	0.524983	-0.0687874	-0.0528213	0.436405	0.75028	1.01764	1.34943	0.731832	1.69691	1.52776	-0.799832	0.040355	-1.6597	0.596391	0.25077
Q8IYB3;S616-p	-2.3344	-0.545269	0.0819895	0.78376	0.0784393	-0.513192	-0.534262	0.75656	0.383391	0.11021	2.22277	0.0701594	0.0701594	2.6845	0.723209	-0.235329	0.119131	-0.572623	-0.488514	0.5994	0.0701594	0.320471	1.8148	-0.757193	2.46846	1.29185	0.326279	1.03618	2.26183	0.0701594	1.5983	-0.563868	-1.4905	-1.48112	-0.536299	-1.59208	-0.842296	-1.78675	1.32476	0.00865141	-1.40166	1.61787	0.709096	-0.27486	-1.844	0.629788	0.0300347	0.400284	0.247286
Q00613;S363-p	1.22668	0.26366	-0.141061	1.97138	1.4497	0.030175	-0.368831	1.62078	-0.453051	-0.711392	-0.62285	1.65033	0.384624	1.53254	0.185276	0.030175	1.78626	0.339627	0.030175	0.030175	0.877661	0.622265	1.60809	-0.352019	0.996418	-0.143336	0.289584	-0.646393	0.187999	-0.398076	1.12706	1.43978	-0.977582	-0.920811	0.0464496	0.030175	0.848163	-0.475666	0.0437451	-0.907872	-2.51031	0.977714	-0.733863	1.62898	-0.940774	-0.391282	-0.972918	1.34687	0.184027
O94804;S438-p	-0.111538	-0.2228	1.64432	0.65303	0.121564	-0.169973	0.32592	0.0891481	-0.655195	0.3159	-1.08256	0.0593726	0.242384	-1.31184	0.0891481	0.872249	0.32422	0.801895	0.30391	1.11479	-1.78532	-0.734745	0.037502	0.388308	1.46408	0.0891481	-0.0032215	0.193581	-0.522889	-1.10815	2.33408	1.40179	1.20102	-0.990819	1.34143	1.04241	0.0891481	0.896387	0.745858	1.43251	1.39589	-0.386544	0.997255	1.37103	0.142574	0.390659	0.0891481	0.681729	0.0891481
Q9UQ35;S1320-p	1.01176	-0.195671	0.198854	2.15578	0.0809062	0.0990662	-0.655349	0.0299788	-0.000381061	-0.75888	0.829817	-0.106289	0.614281	1.75641	-0.000381061	-0.000381061	-0.941229	0.0612866	1.48488	-0.000381061	1.64903	0.697319	1.04526	0.980157	0.829497	-0.330303	0.257046	-1.11136	1.43051	0.473465	2.04167	-1.44479	-0.356283	-0.000381061	-1.21834	-0.977651	0.974551	-0.920588	-0.294782	-0.521279	-0.993538	1.62004	-1.62124	0.31252	-1.34815	0.0801428	-0.000381061	1.07945	-2.39726
P27105;S10-p	-0.865707	0.31927	0.758767	-0.0742089	0.00793503	-0.00312564	-0.359446	-1.20451	-1.11469	-0.00312564	-1.46506	-0.429045	1.3437	-1.89254	-1.17262	-0.0983417	0.455363	-0.00312564	-0.0352014	-0.277178	-0.664193	-0.633573	-0.961834	-0.812212	2.0042	-0.547029	0.0843166	-0.00312564	-0.856892	0.251329	1.25627	0.104968	0.92397	1.37101	0.698345	0.242585	1.4196	0.761065	1.62324	1.34262	0.211783	-0.54985	1.33674	0.767263	-0.0884737	-0.00312564	0.813646	-1.05618	0.638919
Q8WWM7;S111-p	1.39082	-0.210544	-0.362548	0.860826	1.18134	0.146685	0.120613	0.120613	-0.379009	-0.198204	0.953893	1.6747	0.194148	1.17781	0.409466	0.394013	2.0847	-1.15896	1.48099	0.0961986	1.79583	0.506878	-0.967229	0.615419	2.02075	-1.32828	-1.45363	-1.76707	0.887089	-1.008	-1.00347	-0.344288	-1.40856	0.467192	-2.06578	-1.0648	0.409901	-1.94143	0.0524211	-1.77767	-1.5724	0.340565	-1.37984	-0.289096	0.618891	-0.49031	-0.514187	0.940242	0.31735
Q01995;S181-p	0.736991	-0.42013	0.502204	1.46676	0.0525345	-1.81696	0.520712	0.746712	1.44804	-0.17871	1.88472	0.274106	-0.134314	-0.0411911	-0.0515967	-0.382301	-0.0515967	-0.0515967	0.838786	-0.0515967	-0.655296	-0.621299	-1.49786	-1.63837	-0.150916	-0.0515967	-0.0515967	-0.75516	0.275092	-0.525746	-0.0515967	-0.0515967	0.352805	-0.467415	0.910195	-1.08331	-0.139817	0.0868132	-0.264081	-0.434568	-1.38806	-0.0228427	0.508392	0.221844	-1.65834	-0.466763	0.758448	1.04567	-2.03032
Q9UPU7;S957-p	0.0994964	0.156944	-1.52423	1.2378	0.248516	1.90201	0.584058	-0.286891	0.156944	-0.321447	-1.26589	-1.43216	-0.0868764	-2.60279	0.156944	0.549279	0.156944	-0.4635	0.37196	0.794331	-0.43422	1.25818	-0.178761	0.156944	2.67029	0.323923	0.601872	0.773566	0.875452	-1.00622	0.206766	1.20665	1.01891	0.434083	0.156944	1.58494	1.71309	0.396156	1.03151	-0.896039	0.806627	0.329543	1.34223	0.867636	-0.506239	0.188993	0.0856689	-0.153505	-0.348972
O43294;S137-p	-0.0675106	-0.368867	-0.0675106	-0.489558	-0.410629	-0.43684	0.780202	-0.0675106	1.76685	-0.918275	0.0620842	-1.01867	-0.944	-1.81264	-0.00636559	-0.642615	-0.0675106	-1.7345	-0.533512	-0.389806	-2.09556	-1.04087	-1.10172	-0.180199	-0.0675106	0.696018	1.35014	0.348372	1.13818	-0.372624	-0.0675106	-0.457776	0.212892	0.84466	-0.0081118	-0.241548	1.57742	0.233649	-0.0675106	0.900773	-1.01911	-1.09986	0.285011	1.05174	0.253048	-0.416769	0.0938933	1.70738	-0.348018
O43294;S143-p	-0.34952	-0.452269	0.323817	-0.271466	-0.643359	-0.877881	-0.288698	0.0263976	1.21631	-0.448822	0.232481	-1.50792	-1.14501	-1.82539	0.410436	0.691869	1.02314	-1.1104	-1.2267	-1.43438	-1.56135	-1.08107	-1.00806	-0.33821	0.0263976	0.0263976	1.14005	0.0868699	1.62869	-1.44438	0.793642	-0.266145	0.170461	0.0354247	0.645577	-0.217277	1.48753	0.371307	-0.114753	1.16341	-1.15638	-0.798051	-0.523861	0.0263976	0.126278	-0.0378092	0.0263976	1.23618	0.190117
O43294;S403-p	-0.497178	-0.885114	-0.450646	0.0279473	-1.09326	-0.529224	0.0279473	-0.398749	1.32467	-0.939028	-0.192998	-0.308128	1.53094	-0.30775	0.297241	0.0279473	-0.901374	-0.46737	1.37153	-0.107198	-0.725489	-0.33678	-0.729065	-0.698831	0.1133	0.0735983	0.309074	0.28528	1.30356	-0.893594	-0.965233	0.162037	0.0279473	0.515715	0.286549	0.89061	1.76332	-0.0548148	-0.375551	0.120286	-1.267	0.312529	1.69745	0.0522617	-0.851605	-1.23995	-0.142492	1.06957	-0.136027
Q63HR2;S102-p	-1.36264	0.461158	0.970311	-0.405421	-0.249562	-0.266319	0.322913	-1	-0.162794	-0.741343	-0.978682	-1.49829	0.0290899	-0.676777	-0.689576	0.573932	0.0290899	0.750182	-0.931283	-0.69985	-1.46743	0.149664	-1.5744	-0.43273	0.0290899	-0.139897	1.45578	-1.64447	-0.818534	1.42741	0.684821	0.599714	1.1118	0.904724	1.00003	0.390728	1.48879	1.04996	0.416963	0.267366	-0.176528	0.0290899	1.45422	0.237488	-0.680053	0.204335	0.958874	-0.66848	0.0290899
Q12888;S500-p	-1.64973	-0.0340333	0.309847	1.5693	0.159039	-0.0340333	0.102059	1.53812	1.09091	-0.0340333	1.12603	0.778491	-0.0340333	0.108632	0.594538	-0.220479	-1.11759	-1.38697	0.792131	-0.0340333	1.79865	-0.460419	0.83798	-0.47277	-1.14993	0.634801	-1.51006	0.583608	0.738922	1.31065	-0.975584	-0.533306	-0.699746	-0.234664	-1.28965	-0.692049	-0.54914	-0.666209	-0.132368	-0.0340333	-0.288025	0.0614623	-0.433787	0.436333	0.628184	0.0552718	-0.0895585	0.598307	1.70146
Q13263;S19-p	-0.520637	-1.05133	0.626207	0.387057	0.606126	0.0470099	-0.334227	1.51983	-0.287733	-0.969902	0.797793	0.747312	0.870429	0.313949	-1.26939	0.548337	0.785224	-0.356054	0.546747	-0.779829	-1.87809	-0.995529	0.076044	-0.471116	0.925806	2.19484	-0.151509	-0.777187	1.10196	0.0470099	0.333861	1.16841	0.678974	0.0470099	-0.627692	-0.725972	0.0207683	-0.139855	0.0656899	0.331439	0.446373	0.0470099	0.406612	-0.808189	-0.186098	0.320525	-0.892323	-1.57251	-0.339607
Q16643;S142-p	2.20506	0.324012	0.326467	2.10944	1.73139	0.117286	0.779309	1.56334	-0.781906	1.18843	0.368363	1.15006	0.448757	-0.703759	0.754704	-1.95864	-0.130827	0.0689589	-0.0585598	0.368198	1.72318	0.834199	1.02329	0.321183	-0.479796	-0.735269	1.07852	0.42034	-0.122971	-0.92247	-1.4616	-0.984238	-0.20453	-1.1815	-1.19096	-0.0585598	-0.0585598	-0.0585598	0.00873818	-1.11908	-0.85204	1.48013	-1.40277	-0.132292	-0.840964	-0.589665	-1.26981	0.385166	-0.0585598
Q01130;S26-p	0.869616	0.0295692	-0.375275	0.659615	1.20738	-1.13986	-0.182297	0.552123	0.133377	2.09277	0.891877	-0.157415	1.05922	1.37357	1.08619	-0.032425	1.37761	0.36888	-1.1645	0.696328	-0.511908	1.75596	1.45753	0.482839	1.05327	-0.0309178	0.44641	-0.118838	0.733547	0.0774965	1.66065	0.67933	-0.032425	-0.135732	-0.61001	-1.90788	-0.149243	-1.50343	0.245947	-0.032425	0.761703	0.708992	-0.939162	0.106591	-0.505595	-0.0384694	-2.53413	-0.159608	-0.875468
P17026;S49-p	-1.31165	-0.352303	2.09069	1.1052	-0.0452364	-0.0675844	-0.0675844	-1.01777	-1.17414	-0.977699	-0.596195	0.0565894	-2.0007	-0.339426	0.227954	0.301547	-2.3074	-1.59959	-1.71309	0.211259	-1.98491	-0.3097	-1.71888	-0.197544	1.72555	0.533196	1.14473	0.418703	0.411975	1.87075	2.00975	0.671625	1.73889	0.242743	1.0146	-0.0675844	-0.168037	0.684506	2.35523	0.598452	0.994199	0.5885	1.57695	0.289731	-0.434096	-0.0675844	-0.0675844	-0.368105	-0.0675844
Q8NE71;S140-p	0.556903	1.0568	0.0321516	-0.601477	0.359312	1.11353	0.077564	1.30406	0.0321516	-1.19035	0.0321516	-0.427264	2.4897	0.0844548	1.46353	0.0321516	-2.27102	0.0321516	-2.17281	0.0321516	-0.550653	0.68081	1.44032	-0.737391	0.244864	0.34792	0.0321516	-0.8459	1.14644	0.874541	0.998894	-0.237643	-0.66066	-0.272265	-2.25899	-0.793097	-0.0139048	-0.304513	0.804448	-0.0550354	0.0321516	1.41505	-0.738377	-1.95039	0.35881	-0.517302	-0.249039	-0.468631	1.18995
Q9NYF8;S658-p	-1.75894	-0.00865745	1.12216	0.45966	1.64016	-0.198882	-0.615003	2.59405	0.305558	-0.00865745	0.891095	0.942119	-0.00865745	2.18468	-0.00865745	-0.00865745	1.95893	1.83858	-0.0117347	0.482982	-0.00865745	1.18338	0.871489	-0.786118	1.69274	1.10484	0.126412	-0.802312	0.542491	1.38295	1.01179	0.0179818	-0.987283	-0.62668	-0.778789	-1.60496	0.20418	-0.443881	0.617763	1.60939	1.78635	-0.179543	-1.26071	-0.00865745	-0.965993	-0.0879204	1.11245	-1.03154	-0.206691
Q8N9T8;S171-p	1.28518	-0.356528	-0.00401102	1.8792	0.838444	-0.0613877	0.946988	0.055631	-0.114124	-0.566322	0.055631	0.337819	1.41409	2.09861	0.055631	0.191471	-0.393242	0.699886	-0.673113	-0.506296	2.66716	-0.219976	0.682169	0.462972	0.325374	-0.13929	0.055631	-0.0345722	1.32764	0.055631	1.26105	-0.124004	0.014739	0.055631	0.0124542	-1.47577	-2.0669	0.217898	1.26397	0.416182	1.14965	0.823151	-2.39193	-6.32e-05	-1.09721	-0.541033	-0.792132	0.461441	-2.26221
Q9Y4W2;S560-p	0.905985	-0.519751	-0.314927	1.08569	2.01241	0.398542	-0.306316	0.981474	0.143533	0.958609	0.0600537	1.72026	-1.33858	2.52269	-0.317219	2.21857	-0.125515	-0.315909	2.4762	0.258174	1.09089	0.0600537	0.136756	0.414311	0.199755	0.0600537	0.0600537	1.21765	1.12566	-0.679111	-0.0821381	-0.532652	0.352267	0.0600537	-0.285201	-1.09719	-0.253267	-1.08952	0.858201	0.732402	-1.16127	-0.703641	0.0600537	-1.45782	-1.67133	0.831997	0.97732	-1.35335	-1.40248
Q09666;S5110-p	-0.779231	1.63496	-0.824494	-0.0555689	-0.0555689	-0.0555689	1.93687	-0.655969	-0.100376	-0.0621016	-2.24355	-0.0603831	-0.187741	-2.46962	-0.69512	-0.157502	-0.520686	0.017235	0.201771	0.440561	0.247213	-1.11733	-1.13781	1.19694	-0.0555689	0.693502	0.0336943	0.0430858	-1.1592	-0.00440492	1.62168	0.774553	0.663089	1.41205	1.70093	0.975758	0.866553	1.83466	0.0423031	0.165365	1.49685	-1.60642	0.506107	-0.588258	0.195138	-0.707721	0.027431	2.44799	-1.29566
Q09666;S177-p	0.628165	0.500411	-0.695092	-0.812013	0.437056	0.780947	0.962452	-0.843816	-0.818838	-0.774543	-1.74306	-1.25819	0.196482	-2.08259	-0.391502	-0.437488	-0.736265	0.196482	-0.781805	0.196482	-0.989528	-1.33611	-0.34959	0.521569	-0.752375	-0.626	-0.398854	-0.147741	-0.177644	-0.791375	0.248597	0.196482	0.82381	0.877376	1.32955	0.822197	1.48695	1.93475	0.196482	0.143135	1.80353	-0.909415	-0.222176	-0.647586	1.13201	-0.574227	0.410731	1.86305	-0.753299
Q09666;S5031-p	0.863145	0.0532	1.13594	-0.124632	-0.643695	-1.25264	-0.124632	-0.374193	-0.124632	-0.562789	-1.48182	-1.38953	1.97673	-1.8651	-0.739518	1.04576	0.463692	-0.124632	-1.2459	-0.991269	0.279285	-0.38884	-0.764405	0.0326017	-2.30547	-0.0739143	1.39377	0.815716	-1.37194	0.160469	-1.24022	-0.838717	-2.10075	0.146176	0.763186	0.664311	-0.434661	1.53172	-1.1138	-0.530794	-0.959381	-0.124632	0.73156	-0.124632	-0.793428	-0.124632	-0.358899	0.846146	-0.108613
Q09666;S570-p	-1.00892	0.600356	1.06858	-1.07082	-1.23375	-0.371581	0.976577	-0.304218	0.12868	-0.918075	-1.29761	-1.8371	0.155427	-1.78006	0.120728	-0.701407	-1.17094	0.584653	-1.29514	-1.30208	-0.338582	0.00552922	-1.00141	0.00552922	-0.908735	-0.42022	0.49247	0.540233	-1.03254	1.36674	1.30454	0.146107	-0.209666	0.0281776	1.02894	0.10512	0.582393	1.53176	-0.433763	0.00552922	0.057143	-0.0758433	1.51281	0.187916	0.0835496	0.00552922	0.531292	0.700822	0.00552922
Q09666;S572-p	-0.00270087	-0.251064	0.845689	-0.715485	-0.114532	-0.00270087	0.719357	-0.406178	-0.0789792	-0.888529	-2.34209	-1.65544	-0.207372	-0.057907	-0.74	-0.318151	-0.842182	-0.00270087	-0.00270087	-0.598217	-0.760112	-0.0130787	-0.00270087	-0.759432	-1.35491	0.298882	-0.00270087	0.565041	-0.944107	0.449211	0.338915	0.141193	-0.0652755	0.187451	1.42543	-0.215968	0.741254	2.16668	-0.378201	-0.00270087	1.15347	-0.00270087	0.367857	-0.00270087	1.07522	-0.00270087	1.26174	1.19877	-0.162448
Q12802;S1565-p	-0.150004	1.66458	1.40766	-0.019545	-0.019545	-0.342782	-0.0563907	-0.019545	0.171428	-0.598914	-2.15264	-0.982975	0.0390006	-0.687443	-0.486768	-0.028586	0.453978	-0.302176	-0.239241	0.467025	1.07149	-0.810702	-0.116922	0.124933	0.548845	-0.0784336	-0.46816	-0.242582	-0.019545	0.29384	1.26242	-1.47304	0.782932	0.644517	0.94588	0.319567	1.07743	-1.592	1.53253	1.26818	-0.6865	0.124075	-1.5364	1.01304	1.66745	0.192406	0.439369	-0.019545	0.318767
Q86VM9;S893-p	0.534011	-0.794335	1.29726	1.13104	1.72354	0.036202	-0.601079	0.34717	-0.341629	-0.112968	0.036202	2.08371	-0.780412	1.60297	-0.252144	0.423539	1.76668	0.036202	0.711443	0.0456353	0.691059	1.24099	2.30808	0.036202	0.816748	-0.158267	0.036202	0.27159	1.87064	0.41094	0.036202	-1.77925	-1.89948	0.228981	-0.381821	-0.323935	0.036202	-0.822872	0.449708	0.683053	0.953534	0.700462	-0.719371	0.0405374	-1.55475	-0.374196	-1.71115	0.305507	0.642364
P04075;S39-p	-0.0153628	1.77414	-0.359211	-1.38141	0.616156	0.630646	-1.45122	-2.598	0.297251	-1.27196	-0.480866	-0.89613	0.0224165	-1.34021	-0.581623	1.72303	-0.300383	-1.35377	0.193875	0.0244898	-0.269943	0.438482	-1.32908	0.166905	-1.20298	0.339656	-0.912701	0.501446	1.13547	-1.31361	-0.605971	0.0244898	-0.0930441	0.115369	0.244249	0.136924	0.0244898	0.30392	0.0531706	-0.510536	-1.27849	-1.9694	0.970969	-0.221174	0.0244898	-0.273799	-1.55079	0.302879	0.0244898
Q69YN4;S1579-p	1.7274	0.464733	1.1019	1.90887	2.18556	0.10991	-0.655855	1.10324	0.658097	0.610575	1.17138	2.26572	1.13188	0.48729	-0.973254	-0.855741	0.0902963	-1.72804	0.470428	0.548063	1.17829	0.828307	-0.0532227	0.450057	0.679126	-1.68644	-0.146631	-0.768887	0.927853	0.352018	-1.05659	-0.619413	1.29559	-0.574871	-0.208149	-0.394731	1.15208	-0.471753	0.713563	-0.2975	0.773064	1.70054	-0.0310685	0.522076	-1.06167	-0.155592	-0.919678	-0.814928	-0.222154
Q9NYM9;S9-p	-0.121657	1.85935	0.263156	-0.298714	-0.462338	-0.234778	0.0339639	-1.29557	-0.603128	-0.121657	0.938452	-0.914324	-0.121657	0.65996	-0.219078	-0.121657	-0.343129	1.82917	-0.0685035	-0.642224	-2.11035	-1.78048	0.78262	-0.121657	-0.121657	-0.12469	-0.582619	-0.495099	-0.737036	0.642561	-0.887026	0.0481656	0.493716	-0.650685	0.164788	-0.121657	-0.581823	1.41313	-0.011798	-1.03794	-0.530065	-0.984713	-0.725921	-0.0274716	0.27784	-0.426903	0.230945	-0.709055	1.58527
O43852;S44-p	-0.200309	1.15705	-0.743728	0.0461184	1.49995	-0.47391	-0.389368	-1.03349	-0.858849	1.20977	-0.716751	1.14667	2.19902	-1.01797	-0.155452	1.9999	-0.0592736	0.432586	-1.60438	1.11002	1.67654	-1.55204	0.709011	0.0466588	-0.0592736	0.300599	-0.0592736	0.133309	-1.31597	-0.310958	-0.662615	-0.980895	0.929513	0.285612	-0.537913	-0.110342	0.0769432	1.621	-1.18273	0.383636	-0.639292	1.41361	-2.2581	-0.551733	-1.35546	0.951105	-0.0970963	-0.865496	-0.0616943
Q01518;S310-p	1.65428	0.809123	0.646383	-0.0646776	0.0334136	-1.28847	-0.150433	-0.0551047	0.695003	-0.93579	-0.376455	0.0589246	-0.936084	0.377697	-0.0210553	0.0236249	2.28298	-0.987193	1.74312	1.38113	0.564024	-2.48192	1.88128	1.00085	0.425884	-0.348618	0.0236249	0.487311	1.64844	-0.306853	0.752964	0.920813	-1.0552	0.256186	-0.351838	-1.67476	0.445135	-0.469717	-0.361997	0.152514	-1.26831	0.237082	-0.487893	0.150926	0.593126	-1.00614	-0.541481	0.0236249	1.51249
Q9Y2V2;S41-p	-0.0253395	0.273559	-0.203387	-0.467972	1.55913	0.332077	0.0376163	-0.890335	-0.64042	0.0462221	1.1017	-0.712963	0.00901099	-0.87058	-0.682601	-0.416031	0.00669951	0.24653	-2.41204	0.0257012	-0.753595	0.136679	-1.05965	-0.0844056	0.990213	0.370786	0.45626	-0.231817	1.04715	-0.515894	-0.807513	1.16169	0.191033	-1.02814	0.877618	1.44015	1.2846	0.00669951	0.491591	-1.25531	0.0191174	-0.0373193	-0.106244	0.305717	0.772364	1.36886	0.831822	0.00669951	0.00669951
P20810;S366-p	-0.408833	-0.00166266	-0.266153	-0.209395	-1.30287	0.0915744	0.195768	-1.73465	-0.00166266	-0.00166266	-0.507894	-1.1659	-0.385694	-1.45989	-0.681254	-0.854451	0.46944	-0.436879	-0.143833	-1.22573	0.092516	-1.38654	-0.585917	2.19912	-1.18572	2.22399	-1.1028	-0.718873	-0.899377	0.904113	-0.402424	-0.828192	-0.00166266	1.25294	0.0132622	-1.58692	-0.760225	0.809398	0.5159	0.33093	1.19556	-0.545308	0.381322	-1.18428	-0.00166266	-0.483067	0.122796	1.12677	2.00729
Q16204;S244-p	-0.276501	-0.0746913	-1.2158	-0.239913	-0.0292974	-0.571706	-1.03573	-0.0292974	-0.0241125	-1.64525	0.512691	-1.89805	-0.263952	2.67383	-0.553292	-1.40089	0.0575371	-0.782893	1.16815	0.252564	-1.44316	0.30927	-0.0292974	-0.0292974	1.14335	0.620439	-1.00502	0.560021	-0.0292974	-0.389314	-0.0396968	0.494	-0.0292974	1.43917	-0.613407	-2.36126	-0.00430104	0.702452	0.706704	-0.0292974	0.42284	-1.66265	0.484698	2.42169	0.418856	0.587856	0.75819	1.33599	1.05697
Q00587;S121-p	1.00167	-0.213116	1.00232	-1.4499	-0.678118	-2.50569	1.34853	0.360574	0.397346	0.144481	1.10285	-0.74848	-0.492754	-0.699108	0.2631	0.288557	0.0483587	0.68586	0.466798	-0.0209972	-0.555536	1.62355	0.206652	-1.55921	-2.01898	0.539451	-0.286824	0.423367	-0.109619	0.559998	-0.323669	0.729048	-1.48594	-0.339937	0.464303	0.199257	-1.39964	0.0805884	0.618324	-0.262649	-0.744469	0.219842	0.205166	0.144481	0.202707	0.169894	0.154937	0.4635	2.36774
Q96RK0;S173-p	0.0874223	-0.104864	-0.306475	-0.0951601	-0.929051	0.813421	0.188708	-0.108655	-0.0951601	-0.0951601	0.255932	-0.439709	2.00742	-1.9483	-0.587216	-0.0951601	1.43062	-1.05239	-2.08553	-0.860973	0.580617	-0.315416	1.18598	-0.135167	-0.647192	0.326628	0.773635	0.327396	-1.06334	0.0980537	0.131924	-1.63821	-1.59381	-0.582612	-0.102506	-0.0951601	-0.931319	-0.815368	1.09213	-1.45928	0.156437	1.14524	-0.434553	-0.0951601	-0.966531	-0.610729	-0.36596	-1.35762	0.636215
P30622;S204-p	0.695976	0.476951	0.728866	-0.0626784	0.535789	-1.26559	0.230226	-0.0105943	0.377724	-0.649255	-0.137076	-0.487753	0.284906	0.86594	1.01994	0.389758	1.31986	0.24522	-0.126992	-1.06138	0.555394	0.461851	-0.0105943	0.324767	-0.0105943	0.670198	-0.0105943	0.922831	1.92355	-0.983425	0.332068	-0.875467	-0.211423	-0.0105943	-0.359235	-0.21416	0.681718	0.252534	-0.794991	-1.12572	-0.785713	1.53136	-0.0105943	-0.214118	0.669515	-1.602	-0.420435	0.0818418	-0.131896
P52943;S115-p	0.666337	-0.0752154	-0.0841005	-1.11727	-0.0752154	-1.82772	-0.400943	0.609846	0.899083	-0.260546	-0.857567	-0.67966	1.15555	-1.33224	-0.360882	0.249465	-0.963512	0.103041	0.826336	-0.132182	1.50222	-0.19142	-0.109038	-0.570148	-1.23348	-0.605727	-0.0197484	-0.0752154	-0.608195	0.471375	0.0628792	-0.148804	0.466504	0.114338	-0.413569	0.694047	-0.7529	0.334588	0.152094	-0.102206	-2.40175	-0.317187	-0.0752154	-0.16554	1.40049	0.69576	-0.00797716	-0.393331	-0.888026
O60716;S920-p	-0.877034	0.164025	1.46495	-1.24408	1.0169	-0.866298	-0.774527	-0.174182	0.124034	0.449732	2.27459	-1.64626	-0.485514	-1.1385	-0.302403	-0.734849	-0.969183	-0.586941	-1.54069	-0.901667	-0.0784486	0.944818	-0.174182	-0.174182	-1.42541	0.732011	-0.614254	0.286275	-1.08688	0.196893	-0.217785	-0.66415	-0.174182	-0.280625	-0.51798	-1.25543	-0.174182	-0.22585	-0.14938	-0.495713	-1.05135	-1.31941	-0.777949	0.8389	1.27072	0.761512	1.13548	2.3904	0.674618
Q14247;S405-p	0.0503964	2.52358	-0.784747	0.333224	-0.67945	-1.12398	0.526193	-0.751735	-2.2695	0.569294	-1.41387	0.0798696	-1.22968	-2.33385	-0.830573	0.197515	0.251894	0.0503964	-1.00265	-2.01847	0.515271	0.0503964	1.1806	0.845553	0.0503964	0.46679	0.0503964	-0.340588	-0.93359	0.982435	-1.62701	0.447657	0.62921	1.3263	0.0503964	0.721499	-0.460612	-0.47929	1.76474	-0.241706	-0.761803	-0.765153	-0.749212	0.419322	1.07007	0.0503964	-0.798477	1.20442	-0.0904069
Q3B726;S316-p	2.13566	-0.200452	0.146298	1.09109	0.763814	0.0727897	-0.174168	-0.285171	0.356397	0.137657	0.654419	0.160761	0.982042	1.33345	0.0727897	0.0727897	-0.115222	-0.878444	0.735714	1.749	2.14951	0.944446	1.14344	0.0727897	-0.59777	0.0524895	-2.06543	-0.618509	0.709626	1.32455	-0.25898	-0.188879	0.637834	-0.270662	-1.43973	-0.23827	-0.225218	1.41568	0.461495	0.430264	0.0727897	-1.22512	-1.06736	-0.840632	-0.440403	-0.185403	-0.909985	-0.0347188	0.0727897
P60174;S58-p	0.225567	-1.75831	0.546567	1.24325	1.48862	-0.100469	1.65804	1.27229	-0.566371	-0.407663	0.905536	0.307672	-0.100469	0.761336	0.506474	1.18294	0.262897	-0.706134	1.76117	-0.100469	2.00722	1.79655	0.849689	1.52145	-0.3247	-0.100469	0.156382	0.508124	1.81944	-0.691277	-1.24269	-0.504279	-0.949583	-0.562149	-0.433597	0.344483	-0.100469	0.376482	-1.18694	-0.159627	-1.21923	-0.62856	-0.837334	0.966879	-0.432337	-0.302315	-0.44426	1.28334	-0.144112
Q8NEY1;S90-p	2.25167	-0.473594	-0.138874	-0.00648276	-0.203711	-0.291753	1.34494	1.14006	0.276027	1.41612	0.81806	0.258299	-0.0166356	1.13395	1.26533	0.313387	-0.399812	0.159117	0.892328	0.67196	1.78312	-0.0166356	1.61155	0.594563	-1.58438	0.349784	0.589878	0.00893027	0.529219	-0.615197	-1.58882	-0.864028	-1.13015	0.591487	-0.0166356	-0.643503	-1.52778	0.566639	-1.75827	-0.0410284	-0.0770315	1.59688	-2.20983	-0.0166356	-1.31879	-0.017955	-1.71415	-0.664834	2.34764
Q641Q2;S333-p	-0.336789	-0.624732	1.31285	0.464137	0.250486	-0.594814	-0.253236	-0.65095	1.26032	-0.00414453	-0.608013	-0.0165782	0.530356	-1.5116	-1.0182	-0.00414453	-0.153781	-1.48541	-1.08308	0.872433	-0.0903427	-1.6878	-1.30153	0.246198	2.00226	0.49757	-0.00414453	1.63273	1.47182	-0.00414453	1.73861	2.14655	-0.683772	0.397384	0.200075	1.52455	1.08219	-0.00414453	0.854043	-0.602182	0.2631	0.609389	1.68203	-0.00414453	-1.95054	1.27062	0.902961	-0.283195	0.253662
Q6ZRV2;S892-p	-0.246407	-1.8163	0.0721674	1.14176	-0.376623	-1.54611	-1.9707	0.602114	0.0297148	0.272821	0.29052	0.372115	0.270227	0.997262	-0.979357	0.0721674	-1.06692	0.0858825	-0.0189674	0.147944	0.0721674	1.04765	1.01402	-0.608967	-1.69236	0.226717	-0.390946	0.108948	-0.129249	-0.868058	-0.702047	0.483109	-0.388015	0.101152	-0.942102	-0.714461	-0.568297	2.18176	0.292453	-0.254213	0.0170096	0.740454	-1.73841	0.258935	-0.816629	0.0721674	-0.338298	0.48859	-0.452737
Q9Y4F1;S427-p	-0.961828	-0.00934438	0.526549	-0.2415	-1.16172	-0.00934438	-0.110463	0.0842055	-1.09469	-1.24113	0.588372	-0.223061	-0.480972	-0.0849308	-1.18262	-0.612451	-0.886763	-0.835583	-0.198713	0.38044	0.723862	-0.0551803	-1.66062	-1.83945	1.18166	0.222904	0.796177	0.29381	-1.65584	0.156868	0.298585	-0.607524	-1.97914	0.682558	0.938195	-0.1692	-0.00934438	1.29088	-0.0630538	0.275689	0.00141576	-1.65624	2.11627	0.0560644	0.754919	-0.558871	0.236452	-0.856725	1.34394
P46087;S732-p	2.38423	-0.417494	1.98457	1.18592	0.644379	1.47132	-0.328289	1.50695	0.334096	0.66374	1.03731	1.20062	1.23989	2.1913	-0.562724	-0.413325	-0.183208	-1.44746	0.589315	0.146723	0.0866386	0.963526	1.34915	0.57437	-0.23994	0.693676	-0.155311	-0.264939	0.933704	-0.0469336	-0.362674	-0.155311	-1.303	-0.961054	-0.802061	0.0729283	-0.252684	-0.897156	-0.155311	-0.381364	0.57123	0.886538	-0.116098	-0.155311	0.840139	-0.155311	-0.721659	-0.339267	-0.642929
P51610;S666-p	-0.418156	0.00786746	-0.184105	-1.80572	0.00786746	0.249285	0.0654752	1.6924	-0.271666	-0.0334564	0.65196	-0.173772	-1.81766	1.57994	0.671121	0.272003	-0.645582	-0.506599	-1.69778	-0.688264	-0.698174	0.205305	-1.11802	0.558762	-0.531348	1.79296	0.285078	0.0264522	0.00786746	0.0533285	0.00786746	-0.731161	-0.905235	0.69607	-1.06522	-0.278559	-0.715625	0.823606	0.0946187	-1.41308	1.28015	0.00786746	-0.0468482	0.00786746	0.00786746	-0.142262	-0.924783	0.114864	2.47324
Q14568;S263-p	-0.102752	-1.39062	-0.0644857	0.548896	0.717951	-0.981288	0.782864	-0.448611	0.705235	-1.98366	-0.47083	1.99205	0.384771	0.302878	0.0372323	0.218662	-0.831571	0.286514	0.0372323	0.570261	0.0372323	0.609176	1.55821	1.79274	1.02233	1.59146	0.147865	-0.588413	0.362474	-0.561562	1.55453	0.934537	0.0372323	0.828006	-0.635444	0.494472	-0.249438	1.08952	0.653957	-0.361779	0.473688	0.931776	-0.784578	-1.74911	-1.63983	-0.192257	-0.668151	-2.01531	0.537252
O14558;S16-p	-1.23132	-0.21851	0.88784	0.691593	1.38108	0.0602768	-0.422216	-0.655711	0.546809	0.403443	0.501816	1.3257	0.313434	-0.576646	-0.276988	-0.112344	-0.112344	1.6178	-1.74093	0.986824	-2.17303	-1.15104	-0.81539	-0.406292	-0.988869	-0.201681	0.304217	-0.112344	-1.54797	-0.688431	0.00335175	1.27197	1.55011	-0.350551	0.440354	0.305158	2.25965	-0.112344	-0.112344	0.328179	0.261146	-1.1901	1.99609	-0.159364	-0.797807	0.552129	-0.914261	-1.38128	-0.166628
O43719;S579-p	-1.47923	-0.134009	-1.04196	-0.198864	-0.474403	0.754798	-1.08678	-0.704688	0.0564351	0.784896	2.2935	1.38532	2.43672	1.49603	0.171819	-0.734594	-0.104566	1.04561	-0.157549	-0.906746	-1.89131	0.510881	0.953202	-1.25991	0.0766139	-0.495809	-0.104566	-0.419947	1.28514	1.44816	-0.617893	0.287411	-0.419644	-0.0844093	-1.66706	-0.0788231	-0.821175	-0.760366	-0.067489	0.865683	-0.692652	-0.555027	-0.856566	-1.28982	0.269396	2.02831	-0.725408	-0.104566	-0.560201
A0MZ66;S506-p	0.130698	-0.117775	-0.502396	-0.18	-1.13296	0.828209	-0.827652	-0.822948	0.397633	-0.0879812	0.886607	1.70626	1.17008	-0.087892	1.14431	-0.41364	0.0957124	-0.419956	0.0860671	1.76906	1.81146	0.863295	-0.0879812	-2.31393	-0.214123	-0.343152	0.042347	0.445684	0.0974641	-0.41155	1.20034	-0.675019	-0.186136	0.124121	-1.69022	-0.0879812	-0.439841	-0.0879812	-1.19354	0.634664	-0.547891	-0.0879812	-0.0646963	-0.959761	-0.83005	1.17882	-0.896939	-0.962734	-0.0879812
Q9BY89;S1701-p	-1.7697	0.365681	-0.450303	-1.06401	-1.01933	-0.00432684	-0.522352	0.160245	0.845176	-0.638077	-0.00432684	-0.990902	-0.629168	-2.03519	-0.105914	-0.376203	-0.42292	2.06594	-1.36027	-0.786383	-1.24861	-0.448106	-1.83475	-2.118	-0.115735	-0.140103	-0.00432684	-1.22725	0.883569	-0.37639	0.133039	-0.0865252	0.744387	-0.00432684	1.44333	-0.723412	0.325721	-0.301202	0.453017	-0.00432684	-1.64889	-0.608665	-0.531917	-0.00432684	0.533503	0.31902	-0.632658	1.94291	1.24547
Q9H0B6;S582-p	0.429234	0.519968	-0.472477	1.19912	0.862404	-0.352707	-0.0456889	1.62351	-0.117306	1.28491	-1.04249	-0.0305429	-1.10537	-0.0720147	-0.208512	0.360858	-0.873194	-0.327987	0.0774914	0.161835	1.53471	2.47267	0.915861	0.496551	-2.56196	-0.218809	-0.0456889	0.700582	0.829856	-1.03863	-2.14633	-0.962033	-0.0456889	-0.0329736	-0.776477	-0.235997	-2.08425	-1.35568	-0.79254	-0.315018	-0.390587	1.26226	-1.67083	-1.6763	-0.919518	0.129935	-2.17544	0.393929	1.07027
Q9UHB6;S726-p	-0.112354	0.497848	0.522091	0.0113495	0.175354	0.308428	0.0663884	-0.054393	0.511742	1.74617	0.436172	-0.836866	0.591781	-1.54123	0.893429	0.0366679	-0.764974	0.414816	-1.56494	0.611684	0.668864	2.44361	1.44725	0.286228	-2.283	0.0366679	0.612691	-0.75508	-0.711834	-0.435908	0.54852	-2.07845	0.817403	-0.425245	-0.201804	0.890477	-0.509653	-0.597179	-0.391904	0.0366679	0.0366679	0.0366679	-1.23838	0.0366679	-0.442334	-0.861052	-0.884052	-0.695832	0.759867
Q9UGP4;S316-p	-0.861297	-0.294369	1.0235	-0.861107	0.0621861	1.06341	-2.42947	-1.07533	-0.791243	-0.412899	-0.237082	-0.559373	-0.159529	-0.388824	-1.11111	-0.156165	0.63043	-0.898498	-0.265181	-1.03492	-1.26385	-0.849955	-0.664404	-0.505458	-0.159529	-0.0930491	-2.25185	1.06402	-0.18323	0.231393	1.21836	0.100352	-0.26691	0.571524	0.120727	-0.159529	0.631596	-0.0651975	-0.279035	0.888003	-0.821448	1.03384	-0.153913	-0.159529	0.96241	-0.159529	0.72298	-0.577113	0.274522
P02545;S390-p	0.709392	-0.47396	-1.55652	-0.185332	0.120842	1.42487	-0.305822	-0.0747797	-0.970822	-0.860576	-0.990018	-0.0747797	0.377273	0.180354	-0.248697	0.501155	-0.0747797	-0.0747797	2.18719	1.00284	-1.25133	-1.97266	-0.0747797	-0.925204	-1.42875	-0.6099	1.56487	-0.349629	1.25904	-0.142148	-1.22321	0.104366	0.245584	1.43482	-0.760487	0.162056	0.198522	-0.186837	-0.0747797	-0.773527	-0.516646	-1.02296	-0.844498	-1.16923	0.865834	-0.284423	-0.678306	1.98253	-1.39919
P02545;S392-p	0.71535	-0.460502	-1.48102	-0.0906056	0.13053	1.46986	-0.29343	-0.0638519	-0.92983	-0.844668	-0.973289	-0.0638519	0.444682	0.254232	-0.309838	0.446453	-0.0638519	-0.0638519	2.18378	0.940387	-1.16768	-1.88313	-0.0638519	-0.908886	-1.67132	-0.595581	1.35175	-0.356834	1.26151	-0.0638519	-1.20501	0.0854033	0.254482	1.43618	-1.00572	0.171482	0.207718	-0.266529	-0.0193995	-0.757108	-0.502918	-1.00603	-0.828691	-1.15137	0.716525	-0.272167	-0.848295	1.83861	-1.37987
P29536;S119-p	-0.441225	-0.183275	0.555334	0.0791406	-1.11761	-0.140732	0.0791406	0.269413	-0.0511971	-0.602354	0.428267	0.57682	-0.653072	-1.22546	0.311226	-0.143688	0.082245	0.68642	0.366521	0.0791406	-1.09696	-0.616644	-1.2794	-0.802529	-1.425	0.158867	1.7427	0.579562	1.1936	-0.858956	-1.87924	0.0791406	2.47724	0.565175	1.2708	-0.543381	0.164199	1.80487	0.46991	0.750384	-0.155383	-0.541123	1.26453	0.247227	0.0526802	0.462347	-0.726181	0.658831	0.533424
P78559;S667-p	-0.0297256	-0.352856	0.590911	-0.00985792	1.91208	-0.371887	-0.00985792	-0.00985792	0.4486	-1.28486	-0.549181	-0.147773	-0.493178	-0.685574	0.417614	-1.15287	0.0253728	-0.593709	0.74132	0.0754964	1.79436	-0.24429	-1.15707	-0.00985792	-0.00985792	0.334567	1.44431	0.679312	0.996327	-0.355549	-0.190612	1.63848	0.206822	0.902036	1.35665	1.63158	0.392253	-0.41501	-0.381651	-0.584254	-0.683635	-0.00985792	0.487301	0.90026	0.691791	-0.308296	-0.549224	0.203249	-0.00985792
P35749;S8-p	-0.311651	0.480902	0.0969175	-1.05175	-0.482484	0.0937329	-0.579887	-0.753443	0.659115	-0.603416	0.0937329	-0.820676	-1.919	-0.343474	0.896245	-0.276018	0.76405	-1.18566	-0.53589	-0.526341	-2.47734	-0.881879	-0.785525	-0.221565	-0.342779	0.542842	0.91996	1.34188	1.06147	-1.01689	0.0633591	0.429853	1.79287	1.13095	1.33542	-0.493667	1.04515	-0.43454	0.872321	1.28424	-0.363339	-1.48487	0.744455	0.577999	-0.771541	0.0937329	0.819495	1.41232	0.368671
Q6ZNJ1;S2739-p	0.0319529	0.65467	-0.13822	0.738188	-0.207996	0.0231908	0.0231908	-1.50169	-1.09089	-0.581414	-1.7839	-0.0901504	-0.7414	0.0231908	-0.609121	0.074219	0.479577	0.244675	1.11998	0.0231908	-1.38838	-2.81012	-0.0274271	-1.08447	-0.197539	-0.0647517	-0.32521	0.0231908	-0.111645	0.156857	0.173942	1.58396	0.449149	0.510054	0.840419	0.589841	0.652653	0.39682	0.526923	1.80261	-0.131994	-1.87916	0.206433	0.0231908	0.900575	-0.607961	0.542385	0.222108	-1.2497
Q9H3P2;S363-p	-0.651345	0.328868	0.55741	0.0314833	-1.18888	-0.409971	0.0149871	0.240891	-0.361002	-1.20119	1.73301	0.51363	0.453403	2.54988	-0.0604301	-1.37904	-0.245271	0.0149871	0.210929	0.0149871	-2.16694	1.52802	-1.34753	-0.06251	1.36702	-0.279881	0.529271	-1.22026	0.242517	-1.2754	-0.345051	0.729116	-0.167727	0.290291	0.867412	-0.712534	-0.74298	1.47083	0.0149871	0.401032	-1.22009	0.5099	-0.632252	-0.398219	-1.11254	0.170355	-1.1658	0.718325	0.535171
O00567;S570-p	0.508714	-0.197344	0.130303	-0.0994378	1.47614	1.46142	1.99264	1.09555	0.0326482	0.0860844	-2.19393	-1.21714	-0.332986	1.4834	-1.53828	1.57747	-0.684847	-1.34528	-0.424244	0.0860844	-0.152643	-0.596046	-1.06938	1.07025	0.532209	0.775713	-0.329191	0.167452	1.93281	-1.44787	1.30555	-2.4425	0.0860844	1.29194	-1.22567	0.0860844	0.417745	0.305682	0.348216	-2.06769	-0.440642	0.353613	-0.13528	-0.256445	0.0486002	0.84856	0.598561	-1.88024	0.771427
P18887;T453-p	1.23263	-1.45032	0.348567	-0.178158	0.57061	0.563311	-1.26068	2.39479	-0.12822	1.19877	2.12701	0.815554	1.34635	1.9255	-0.0459253	-0.035332	0.406273	1.77236	1.95771	-0.475019	-0.0459253	1.78409	1.09363	-0.59399	-0.25689	-1.062	-0.00847675	-1.86618	-0.0459253	0.945229	-0.0459253	-0.154056	-0.0459253	-0.0459253	-1.06716	-0.627723	-0.242232	-0.586689	-0.0346051	0.909687	1.73111	0.817784	-1.65011	-0.406897	-0.418259	-0.265448	-1.33445	-1.02752	-0.217636
P49757;S438-p	-1.60664	0.272464	1.3021	-0.834317	-1.05154	0.207215	0.0341191	-1.18021	-0.774077	-0.947876	-0.218042	-0.194176	-0.100046	-2.51921	2.06803	0.0341191	0.100779	0.629813	-0.719584	-0.971538	-0.474615	0.256996	-1.49353	-1.01107	-0.441557	-0.254661	-1.49032	0.692321	-2.28764	-0.876878	0.665848	0.0341191	0.393291	0.282552	0.177444	2.01489	1.74715	0.858391	-0.221503	-0.798393	0.0341191	-0.238536	0.564992	0.388519	1.09832	-0.692006	1.82135	1.65135	0.921604
Q8WX93;S893-p	0.220321	0.0530182	-1.57532	0.443151	0.533605	-0.0857752	2.68443	-0.198216	0.95393	0.0751272	-1.50758	-0.220929	-1.15938	-1.45774	1.02135	0.294568	0.119909	0.0435833	0.329109	0.891887	1.95914	-0.119743	-0.594158	0.0751272	-1.52279	0.0523796	0.449069	0.0836077	-0.00474043	0.848017	0.0751272	0.181542	1.33149	0.461251	0.97855	0.468401	-0.0923537	0.0751272	0.0410566	0.316757	0.341981	0.480489	0.724596	1.28529	0.0751272	0.0751272	0.737779	0.524521	-0.432363
O60825;S466-p	-0.915062	1.15715	-0.351637	-0.262252	-1.51295	-0.361882	-0.865712	-0.846849	-0.115389	-1.02199	-0.258977	-0.375264	-0.115389	-0.228726	-1.30198	1.16353	-0.115389	-0.115389	0.0524658	0.20008	0.11405	1.61737	0.623378	-0.783399	2.01331	-1.44539	-0.382568	-0.203364	0.255979	-0.308264	-0.511352	-2.40147	0.544128	0.0181094	-0.175091	0.321159	-1.4909	1.11359	-0.115389	0.349771	-0.265882	-0.360764	-0.163325	0.929613	-0.111276	2.25501	-0.0870548	-0.115389	2.28512
O60825;S483-p	-1.63987	1.80204	0.344522	-0.222047	-0.771368	1.36424	-0.858641	-1.94142	-0.956693	-1.15498	2.09858	-0.249775	-0.169444	-1.03161	-0.495248	0.815405	1.38039	0.0783008	0.590624	-0.545294	0.612359	1.1542	0.0145029	-0.218686	-0.218686	-1.19293	-0.292002	-0.286071	-0.218686	0.031623	-0.218686	-0.573854	0.0385357	-0.218686	-0.185486	0.6881	-0.277244	-0.218686	0.0620372	-0.177016	-0.364331	-0.885094	-1.1384	0.02724	-0.218686	1.89563	-0.439665	-0.733784	2.44838
Q9HAU0;S937-p	-0.48745	0.452688	0.394077	0.0475626	-0.332341	1.02802	1.53865	-0.0883351	1.99688	-1.52467	1.37951	0.751286	-1.3314	-0.653968	0.0288612	-0.420524	0.0475626	0.0475626	0.712818	-0.313335	-0.869311	0.755647	0.115059	-0.242403	0.484717	0.426226	-0.964655	-1.9437	0.651487	-0.59043	-1.84272	1.42136	0.163802	0.139082	0.0475626	-0.329504	1.4172	0.0475626	-0.409846	-0.739642	1.92767	-0.62071	0.0475626	-0.653393	0.277523	-0.334623	0.142206	1.11652	-0.739305
Q9H8W4;S16-p	-0.967876	0.110046	-0.074198	2.68417	-0.988179	-0.0872425	0.205923	-0.505271	-0.0602345	-0.0602345	-0.531408	0.70695	-0.0602345	-1.7868	-0.0602345	0.706132	1.26071	-0.551591	1.48714	-0.623543	-0.261756	-0.0884969	-0.0602345	0.959195	0.805679	0.856876	0.46892	0.44648	1.28731	0.322089	0.705042	2.23074	-0.0602345	1.36763	-0.310825	-0.0138484	0.658231	1.01037	1.54383	1.13985	2.33911	-1.20705	0.213994	-0.630697	0.0555196	-0.2638	-0.121305	-0.0602345	-1.79686
Q8TD55;S390-p	1.04022	-0.410717	-0.821659	0.604273	0.00488677	-2.02532	2.47612	1.21827	0.657796	0.026336	1.40024	0.026336	-0.459082	-1.92681	0.75613	0.290999	-0.430291	0.026336	1.4329	0.026336	0.678948	-0.637936	0.744909	1.5259	-0.752622	-1.11835	0.29658	1.20178	1.63986	0.131135	2.08311	-0.728762	-0.211235	0.524911	-0.161645	-0.450086	-0.754869	0.625387	-0.473187	0.026336	-1.28975	0.026336	0.961367	0.921319	-1.44062	0.584809	1.1855	1.34821	-0.496503
Q8ND30;S329-p	-1.0191	0.520009	-1.10988	-1.54633	-1.06587	-0.681515	-0.548644	-0.816478	-0.0986482	0.460567	0.159795	-1.0788	0.0425611	-0.52674	0.814437	-0.118636	-0.0986482	-0.094024	-1.34087	-0.423042	-0.479306	-0.350148	-0.729818	-0.0986482	-0.961175	0.0597283	-0.39122	-0.209674	-1.74432	2.34884	1.67898	-0.963542	0.538771	-0.015108	-0.0986482	-0.0986482	-0.516827	1.63064	-1.1011	-1.36389	-1.32254	-0.636807	-0.401833	-1.41611	0.0610534	-0.466322	-0.248691	-0.0425886	0.791529
Q05655;S645-p	-0.426907	0.26792	0.911776	0.046718	0.925084	0.0548874	-0.873806	-2.49826	-0.300095	0.580106	-1.03092	0.684224	-1.08132	-0.0862261	-0.26185	0.675061	1.03742	0.0940779	0.875214	0.884652	0.623129	-0.157771	1.55035	0.0991237	1.13243	-0.540236	0.248829	0.901065	0.683308	-0.417161	-0.293158	-0.127159	0.447197	-0.0323464	-0.220081	1.02245	0.416784	0.94302	1.41549	0.98696	0.659333	0.114388	0.0548874	1.66044	-0.125889	0.0247544	0.172234	-0.496697	-0.195826
Q9UJM3;S251-p	2.12733	-0.132467	-0.673857	2.38442	1.37438	-1.60367	2.06452	1.51773	-0.224811	0.113817	0.833151	-0.193375	-1.06896	1.90382	-0.146561	0.266618	0.0753642	-0.652385	0.382315	0.372839	1.9537	1.39355	1.94503	0.0224094	-0.197829	-0.348109	0.798168	0.302367	-0.193375	-2.6215	-2.28268	-0.239747	-0.656691	-0.193375	-1.14881	-0.572958	-0.839952	-0.0404612	-0.193375	-0.0926953	-0.0384644	-0.537951	-0.675233	-0.275545	-0.193375	-0.247724	-0.435894	0.234178	-0.193375
P27708;S1859-p	0.502309	-0.465819	0.114532	0.973879	0.649228	-0.493909	0.934528	1.40843	0.274306	-0.83593	0.691534	1.32859	-0.2258	0.69971	2.4046	-0.288133	1.98676	-1.31236	1.9814	-0.00243404	1.60006	0.251515	1.63049	0.440789	0.0688488	0.479156	0.0397703	-0.0135936	-0.0135936	-0.498793	-0.165877	1.04904	-0.279974	-0.542912	-0.0135936	0.181232	0.247267	-0.0586539	0.140629	-0.0135936	-0.328057	0.279919	0.468384	-0.0135936	-0.842652	1.38723	-1.21966	-2.29424	0.597683
Q6JBY9;S179-p	0.172964	-1.35009	1.65863	0.827628	-0.247185	0.0346051	0.476734	0.671095	-0.391221	0.328073	-0.0711317	-0.789688	0.153517	-0.480601	-0.182303	0.340087	0.724601	0.97759	-1.55718	0.181356	-1.61907	0.0392171	-1.2991	1.0242	0.0392171	0.695697	-0.528049	0.0392171	-0.26807	0.303529	2.06027	1.74022	1.14332	0.0392171	0.247809	0.616624	0.53665	0.794315	0.507271	-0.0382686	1.45343	0.0627061	0.299392	2.31766	1.20167	0.304887	2.20558	0.653389	-0.298129
Q14160;S1378-p	-0.190021	-0.393934	0.251464	-0.82194	-0.186546	-0.423023	1.18973	0.224099	-0.354059	-0.463844	-0.0753823	-0.258019	1.1921	-1.47973	0.0963333	1.46516	-0.079595	1.12276	-0.721975	-0.147855	0.565331	-0.0524802	0.328578	-1.14568	-0.583369	-0.308726	-0.110761	0.495202	-1.84399	0.382851	0.394748	-1.31116	-0.074196	0.59782	-0.074196	1.70004	0.32354	-0.0190693	-0.45998	1.07105	-0.807783	0.322381	-0.865343	-0.438429	-0.452667	-0.167156	-2.17269	-1.53428	-0.49537
O75396;S168-p	-2.58558	-0.692611	1.02924	-1.03064	-0.0571848	-2.27824	0.635905	0.952538	-0.0571848	-1.10711	-0.507856	0.167353	1.26449	-2.49786	-0.0571848	-0.0571848	-0.345955	-0.877022	-0.350271	-0.0327432	-0.117319	-0.0571848	0.791826	-0.186444	-0.0571848	0.562495	1.0241	-0.0209339	-0.656536	1.01011	1.68612	-0.0441966	0.0345113	-0.00859943	0.0872095	-0.0571848	-0.608453	0.42211	1.35072	-0.0571848	0.152515	1.36112	0.428424	-0.0571848	-2.16844	-0.0220472	-0.0571848	-0.974725	0.0718115
Q96B97;S230-p	-0.817755	0.592211	1.25184	-0.994079	0.189191	0.144409	1.07019	-0.747236	-0.863213	0.693376	-0.332978	-0.361423	1.03353	-1.74814	-0.27931	0.0212548	-0.580758	0.183091	0.0656374	1.35338	0.128357	0.0656374	-1.14253	-0.935108	0.771233	0.0656374	0.0139935	-0.198835	-1.02614	-0.138277	1.13515	0.648457	1.17183	0.0656374	1.42622	1.38569	1.19095	0.842377	1.60978	0.208691	0.986603	0.639531	0.321117	0.466891	0.23281	-0.682385	0.805709	-1.35461	0.466795
Q96B97;S79-p	1.52025	-1.06862	0.949053	0.791274	0.0471029	-1.03867	-0.63361	0.0471029	0.907575	1.01452	-2.44733	-1.34644	-0.167821	1.02351	-0.18614	0.170553	0.463769	0.00665059	0.894332	0.734962	2.3815	-0.667556	-0.0394956	0.409199	0.898942	-0.165378	0.245643	0.268847	0.671515	-0.915422	1.27113	0.00479323	0.0471029	-1.37542	-0.242653	-1.22569	0.46511	-0.462845	-0.120225	0.0143879	2.59171	-0.0766223	0.893762	-0.913068	-1.85243	0.387759	0.0471029	1.32336	0.368543
P19634;S796-p	-0.420641	2.49089	0.558084	-0.96249	-0.176789	2.54746	-0.0487453	-0.588353	0.508893	-0.425597	0.479296	-2.16985	-1.47279	-1.30097	-0.14237	-0.124502	1.14415	-0.194061	-0.128353	-0.455195	-0.650646	-0.128353	-0.0318165	-0.293159	-0.374251	0.167883	-0.543473	-0.128353	-0.418344	0.0411845	-1.05851	-0.0639959	0.251173	0.0452971	-0.194232	-0.628426	-0.797188	-0.284031	-0.331413	-0.123507	-0.365751	-0.487334	0.187252	2.15397	0.992905	-0.598652	1.36981	2.58271	0.248176
Q9Y6N5;T342-p	-1.31809	-0.457331	-1.5524	-0.890892	0.82051	-0.447426	-0.479515	0.566664	0.18099	-0.00878772	-1.37576	-1.03322	1.60008	1.11343	-1.80419	0.199811	0.68289	-0.207203	0.186364	-0.316388	1.11069	-0.799478	1.21605	0.178168	-0.00878772	0.456648	-0.00878772	-2.14438	1.6367	0.308985	0.167212	-0.201676	-0.00878772	1.19658	-0.806938	-0.204255	1.70679	-0.389104	1.69959	0.849595	0.337509	1.30771	-1.96723	-1.51751	0.763594	0.263871	-0.0239412	2.02627	-0.555215
Q96T23;S604-p	2.31702	-1.57316	0.132755	2.19322	1.57386	0.197866	-0.337962	2.05723	-0.411351	0.898097	0.999644	2.61226	-0.148334	0.805046	0.0375649	0.796284	0.632433	0.0476967	-0.856944	1.17723	0.635271	0.236386	0.190151	-0.568999	0.968087	0.34464	1.10289	-0.139769	-0.357796	1.15013	0.141675	-0.664257	-0.568968	-0.90428	-0.501181	-1.1557	-0.0507008	-0.0507008	0.563459	0.219403	-1.2924	1.04486	-0.255293	-1.23513	-0.0507008	-1.53227	-0.535204	-1.11025	-1.64894
P13498;T147-p	1.14646	-2.12365	1.21652	-0.0479572	0.305406	0.103422	-0.0143345	0.0478545	0.150027	1.12144	-0.640944	-0.0457344	-0.435938	-1.26373	0.697421	2.29885	1.61139	0.923666	1.54821	1.84055	0.41361	1.14628	0.917857	1.95801	0.253721	-0.217226	0.224243	0.592944	0.985904	-0.309239	-0.0479572	0.0961061	1.35768	-0.0479572	-0.0806075	1.9044	-0.632489	0.523629	0.489658	1.10227	-1.4021	0.406719	0.576497	1.42423	-1.82039	0.995004	0.574928	-0.544354	-1.34454
Q9NYF8;S648-p	0.699058	0.193879	0.0222757	-0.00637272	1.36027	0.575562	0.195739	1.63479	0.0948734	-0.645772	0.209458	1.64857	0.399278	1.76123	-0.365198	0.0074016	1.20388	1.25545	-0.605983	0.792804	0.558695	1.03242	1.93417	0.0948734	-0.194154	-0.847389	-0.130687	-0.379415	1.77449	1.4786	-1.80838	-0.864757	0.110893	-2.21859	0.0995509	-1.87275	0.0948734	-1.29166	0.391777	2.25973	0.152349	0.64788	-0.503206	0.653764	0.0948734	0.288082	2.39724	0.638695	-1.1664
P23588;S406-p	-0.0842813	0.696907	1.45229	2.20265	0.0637711	-1.09058	-0.0312838	0.0449247	0.474901	2.56116	1.80572	1.7	0.327499	1.03771	0.2477	0.0449247	0.729231	0.0449247	0.245962	0.0449247	1.17195	0.795661	0.0552771	0.129808	-0.410818	-0.620916	-0.153262	-0.403601	0.0449247	0.87976	-0.972233	-2.05444	-1.09819	-0.302266	0.357062	-0.36039	-0.66472	0.625978	-0.112909	-0.679419	-1.10142	1.82149	-1.19298	1.41005	-0.621883	0.0449247	-0.437895	1.69	1.63785
Q05519;S207-p	-0.422487	0.893003	-0.284279	-0.0260739	-0.541905	0.341215	0.141139	-0.0260739	-1.63493	0.26751	0.887716	-0.0260739	-0.829339	2.10856	0.00785562	0.0470167	-1.00935	0.575612	0.303351	-0.686785	0.16923	-0.0260739	-0.78431	0.461535	-0.16995	-0.414194	-1.03034	-0.344063	-0.742092	-0.339632	-1.55625	-1.93859	-0.520491	-0.0260739	-0.0260739	-0.877349	-0.635929	-0.0852413	0.256393	-1.42919	1.02617	-0.0260739	-0.452183	-0.232197	0.465023	-0.489971	-1.342	0.0385719	2.25318
P28290;S668-p	-0.608617	1.05823	0.334952	-0.211272	0.0162053	1.69922	0.0583154	-0.527005	0.873419	1.22063	-0.937312	-0.868145	-0.42899	-1.55212	-0.331415	-0.491744	-1.63843	-0.866243	-2.0032	0.0162053	-0.143369	1.04776	1.54106	-0.657829	0.0035327	0.137934	-1.79878	0.0162053	-1.46436	-0.259212	-1.52218	-0.922608	0.0162053	-0.20012	-0.638526	0.923129	1.23714	-0.30941	-0.081629	0.00689222	-0.826547	0.0162053	-0.216146	0.459136	0.942157	-0.382491	1.05111	2.2908	0.878898
Q8TE77;S37-p	-0.817925	-0.300453	0.215047	0.0643318	0.0643318	-1.25718	-1.41197	0.101072	-0.265502	-0.691529	0.450554	-0.8809	0.722161	-1.51401	-1.91263	0.721125	-1.56104	0.235516	0.0643318	-1.17619	0.695538	-0.534173	0.0643318	-0.193786	-1.98884	0.31142	-0.0223832	0.86872	0.0149629	0.671971	-2.13966	-1.57523	0.358669	1.03562	-0.449405	0.502022	0.0664224	0.0643318	-0.154315	-0.25689	-2.64425	-0.625393	-0.591275	-2.31975	-0.442593	0.0643318	-0.567736	-1.36849	-0.412711
Q9UNL2;S105-p	0.513766	-0.362666	-0.601876	0.0234628	1.09196	-0.0176406	1.34683	1.39748	-0.974822	-0.14947	-1.38732	-0.994962	-1.85718	-0.822645	-0.0901226	2.02016	-0.437029	-0.539877	-1.54522	-0.600243	0.00199007	-1.76595	1.35825	0.672776	1.83377	0.670868	0.105957	1.1028	0.00199007	0.777306	0.652364	1.27935	-0.0872662	0.0626951	0.00199007	0.184846	-0.547076	-0.249798	1.2283	0.912641	1.92558	1.3408	2.32444	0.751881	-0.826831	-0.215093	-1.53502	-1.28548	0.135355
P40763;Y705-p	-0.513349	-0.0207039	-0.902657	0.115739	-1.40548	0.0901837	-0.0672918	0.332646	-0.448129	1.64649	-0.373692	-0.269048	-0.954265	2.50607	0.447312	0.521575	-1.04731	1.12528	1.17732	0.0901837	0.606278	0.870791	-1.26314	-0.717587	-0.149885	0.545267	0.821573	0.269967	-0.025689	0.899451	-1.49797	-0.819476	0.620812	0.0164646	1.53654	0.0960621	1.63857	-1.01211	1.83909	0.0214947	0.181542	-0.376665	1.60948	-0.644313	0.504895	0.399589	0.259238	0.12799	-0.43113
O95425;S245-p	-0.0390764	-0.880763	-0.846702	-1.04349	-0.177419	-1.52637	1.60712	0.921685	1.0015	-0.31344	-0.799932	-1.43859	-0.149441	-0.67825	-0.024425	-0.567233	0.248342	0.305593	0.0398256	0.61772	1.29734	-1.62967	-0.290535	-0.922774	-0.024425	1.23941	1.09574	-0.164323	-0.024425	-0.328609	-0.458196	-0.65647	1.20218	-0.62845	0.090718	-0.570166	0.381455	-0.024425	-0.116734	0.931916	1.16813	0.989586	-0.931966	0.73933	-0.531797	-0.247072	-0.764606	1.35169	-0.024425
Q6PKG0;S548-p	1.90407	1.32236	0.974732	1.78134	-0.174639	-0.467091	0.711747	0.379275	-0.491943	0.61414	0.0175408	0.486279	0.443425	2.48335	-0.036571	0.438893	-1.35272	-0.246421	1.86923	-0.0333418	1.0306	-0.326412	0.32058	1.14966	-0.0651786	-0.842603	0.0797487	0.368176	0.349967	0.498324	0.0175408	-1.31891	-0.187886	0.568364	-0.921292	-0.374721	-2.18052	0.0175408	-0.498918	-0.797542	-0.504495	1.46282	-1.91229	0.848565	-0.436916	-0.442506	-0.805768	0.249126	0.0175408
Q01995;S186-p	-0.0168495	-2.09561	0.646436	0.561182	-0.0776453	-1.84302	0.272826	0.211152	0.0479295	2.55849	-0.236631	0.850362	0.0385568	-0.456202	0.00964443	0.00964443	0.81427	-0.707021	0.00964443	1.25593	-0.889075	0.00964443	0.10873	-0.503782	-1.41691	0.23674	-0.409134	0.839512	1.1683	-0.644655	-1.02042	-0.806405	0.555498	-1.00825	0.521383	0.270479	-0.441576	1.82415	0.0261452	0.295305	-0.824076	0.00964443	0.897559	0.017121	-1.88367	0.00964443	-0.283036	0.536663	0.0748633
Q969E4;S121-p	-0.87141	-1.3546	-0.964063	-0.66264	-0.738518	-0.463478	0.0307306	0.012308	0.109107	-0.887683	0.0307306	-1.52463	1.86619	-1.45636	-0.145855	0.00965611	0.0557877	-0.997919	-1.90299	0.0307306	0.108864	-0.748908	-0.604025	-0.526604	-0.0147945	1.46322	1.28035	-0.414564	1.58266	-0.610988	0.689452	-0.240982	-0.657168	0.532369	1.14205	-0.805818	0.0349298	-0.0962537	0.227073	2.30662	-0.350099	0.0307306	0.0307306	-1.13198	0.0521089	-0.157151	0.0307306	-0.840906	1.58878
P67809;S165-p	1.6367	1.01152	0.0746594	1.36106	0.406772	-1.33642	0.976861	0.673119	1.1959	-0.11369	0.222053	1.0792	0.655776	2.61009	0.67901	-0.0823096	-0.334623	-0.598113	1.68238	-1.88599	1.305	0.890106	1.56341	1.71195	0.0978447	-0.601933	-0.201806	-0.0823096	2.41511	0.302185	-1.11395	-1.26129	-0.39892	-0.0823096	-0.658263	-1.63425	-0.340062	-0.63339	-0.505677	-0.31615	-0.0823096	1.11027	-0.0823096	-1.21062	-1.33125	1.29428	0.182056	-0.354137	1.40741
O43493;S71-p	0.0513232	0.838731	-1.47474	1.28149	-0.568996	0.368162	0.774253	-0.126056	-0.399114	-0.757695	-1.20425	-2.03988	1.05278	-0.63932	-0.512329	0.885967	-0.126056	-1.55143	-0.538489	-0.126056	-0.302194	-2.14605	-1.65537	-0.129177	-0.00499803	-0.166555	-0.0284056	-0.29889	0.851147	-1.54713	-0.126056	-0.345339	0.612017	1.45667	-0.267407	-0.313821	-0.0430007	-0.738167	0.0351992	-0.126056	0.207779	-1.04985	0.243546	-0.126056	-0.846734	-0.28056	0.587573	-0.341576	-0.261474
Q13185;S93-p	1.10685	-0.46343	-0.0623113	1.55503	0.0459548	-0.0623113	-0.806013	0.0375557	-0.332087	0.0636816	0.992575	0.73371	0.25933	1.60473	0.836531	-0.557391	-0.796705	1.63078	1.1616	0.223344	0.677716	-0.187722	0.69668	0.702071	2.43651	0.256003	1.31005	0.0628285	-0.0623113	-0.500718	-0.844537	-1.21049	0.771303	-0.0027415	-0.0623113	-0.0623113	-1.39109	0.531204	1.10612	-0.309017	1.81303	-0.539723	0.308993	0.866225	-0.258644	-0.328012	-0.575254	-1.52989	-0.918531
Q07157;S125-p	0.279755	-0.493633	-0.584148	-0.494501	0.264601	2.06501	-0.0560896	-0.614602	0.846246	-1.20068	-0.76577	-0.461825	0.00170285	-1.11543	-0.258266	-0.430615	-0.973811	-1.4344	-0.555445	-1.81627	-0.0894229	-2.10827	-0.442253	-0.243366	0.695361	-1.54703	1.97048	-0.502976	1.02466	1.25411	0.30949	1.16209	-1.07677	-0.289529	0.279183	-0.0560896	2.13652	-0.0560896	0.619037	-0.0039841	-0.825801	-1.34453	-0.0560896	-0.0560896	0.152457	-0.589168	0.773876	-0.0560896	-2.2971
Q07157;S617-p	-1.4227	0.854941	-0.353663	-0.360334	-0.626024	-0.312392	-0.194136	-1.5557	0.245219	0.844033	-0.527405	-0.828079	-0.248829	-1.12373	-0.202521	1.18588	-0.874495	-0.120167	-0.120167	-0.988566	-0.120167	-0.772386	-1.89279	-1.83648	-0.518208	-1.12845	0.623575	0.398752	-0.555903	0.600301	-0.28366	-1.21972	-1.1016	-0.120167	1.90374	-0.427181	-1.53197	1.51532	0.0568446	0.895543	-2.43586	-0.120167	-0.120167	-0.76784	1.55329	-0.544823	-0.120167	0.60836	0.776148
Q9Y490;S2040-p	-1.51803	-0.55875	0.33506	-0.691608	-0.89947	-1.43839	0.408046	-0.53002	-0.0389685	-0.261857	-0.0389685	-1.67694	-0.245125	-1.46024	-0.340692	-0.324572	-0.184376	-0.0389685	-0.0389685	-0.173888	-2.40818	-0.722246	-0.308998	-0.403222	1.18575	0.349155	0.436951	-0.0389685	0.739509	-0.743376	0.352642	0.50156	2.55533	0.772612	0.624983	-0.689547	1.199	-0.0280689	0.225902	0.193528	2.0662	0.100645	1.39956	0.357956	1.10569	-0.0389685	2.1431	0.620174	0.474363
P42166;T74-p	1.15373	0.41779	-1.10488	0.189304	0.611699	1.79241	-1.04211	-0.417226	0.0742076	-0.900766	0.262845	0.270222	1.56399	1.00531	-0.477628	-1.10593	-0.758288	0.0742076	0.747177	0.886757	-1.76253	0.424203	-0.965	0.0458885	0.988139	-0.242428	-1.15923	0.0742076	1.11381	0.681569	0.0742076	-1.02394	0.599666	0.288138	0.978285	-0.555523	0.448927	0.154423	0.580847	0.828612	-0.0483709	0.433849	0.360136	1.72181	-0.292103	-0.185052	-1.19342	0.0742076	-1.84479
Q9C0C2;S836-p	-1.12347	1.08894	-0.431681	-1.48335	-0.0930334	-0.902622	0.212992	-0.00141507	-1.71034	-2.35873	-1.04047	-0.642172	-0.47127	-2.90571	-0.635018	-0.305117	-1.51981	-0.00141507	-0.723525	-0.0202631	0.90489	-1.04337	-0.978685	1.16224	-0.234826	-0.638038	0.596444	-0.224238	-0.296987	1.8055	-0.233883	-1.49755	0.400192	0.392871	1.11044	-1.70449	-0.670394	-1.25144	1.09738	-0.0941466	-0.926781	0.148043	-0.283334	-0.127816	1.31011	0.0634598	-0.00141507	1.2665	-1.16526
Q9HBL0;S1177-p	-0.360352	-0.452428	0.761762	0.319956	-0.218321	1.26512	0.259721	0.341558	-0.0314137	-0.88223	0.42332	-0.343692	-1.15041	-1.40664	-0.0656555	0.326825	-0.0314137	1.72352	0.235148	0.307194	-1.62745	-0.975644	-0.747458	-0.575267	0.370171	-0.0203955	0.110175	-0.0314137	-0.114684	-0.0314137	-0.483625	-0.398806	2.25956	0.357718	1.49415	0.334516	1.51321	-0.0919347	-0.0548229	0.216756	-1.45785	-2.28955	1.12575	-0.0314137	0.13396	0.216742	-0.163428	-1.74686	0.344106
Q02880;S1466-p	1.16766	-1.13559	0.682251	1.40659	1.35374	0.159526	-0.395171	0.621184	-0.820783	1.67048	-1.60181	-0.361807	0.830786	-1.56835	-0.674527	0.159526	1.84544	-0.565732	-0.830916	0.300382	0.819961	-0.295356	1.02398	-1.51707	1.9417	-0.178038	0.294608	-0.691264	-0.24903	0.317628	1.39653	0.285556	1.63771	-1.05122	0.25704	0.503921	0.659348	-1.58145	0.697834	0.439495	1.8599	0.850767	-0.513384	0.159526	-0.230734	0.349516	-0.469614	-1.01554	-1.8912
Q3KQU3;S254-p	1.08065	-1.12529	0.0711085	1.05062	1.01556	0.160497	-0.250987	1.6432	0.437178	-0.193062	0.220964	0.244932	0.621224	-0.500041	0.644543	-0.144651	1.14624	0.137971	1.05138	0.821219	0.429047	1.30344	1.00071	1.19955	-0.0774424	0.101727	0.586008	0.382953	0.0751754	0.609755	-0.420919	-0.0878204	-1.068	-1.75919	-0.217805	0.838492	-1.53862	-0.113189	-1.74741	0.312013	-2.49943	0.729625	-1.25976	0.947321	-0.749635	0.715055	-0.992038	0.577018	0.478302
Q14157;S467-p	1.1574	-0.401477	-0.187509	0.377928	1.0966	-0.525994	-0.20562	0.40986	0.0366438	0.791953	0.428189	1.29863	0.500244	2.21262	0.0674819	0.297137	0.125283	-0.495704	0.0960803	1.50132	1.31621	-0.103774	-2.23635	1.7208	1.29208	-0.0972224	-1.19867	-1.34267	1.37125	-0.725187	-1.2499	-2.13265	0.0366438	-0.328177	-0.779028	-0.330167	-1.42496	-1.02193	0.516719	0.394003	0.0956232	0.946704	-1.01348	-0.350828	-1.47012	-1.7276	0.0366438	-0.812374	-0.90522
Q13263;S473-p	-0.292924	-0.617131	-0.06314	-0.277325	-0.416084	-1.23038	-0.0649379	0.222905	0.120328	0.708795	1.70655	-1.18072	-1.01517	1.47103	0.25205	-1.42131	-0.429424	-0.471908	-1.79718	-0.975301	-1.0442	-1.87599	-1.55705	-0.159281	0.247884	1.75285	0.36445	-0.508254	0.462134	0.457947	0.672202	0.834205	-0.248296	1.24902	-0.06314	-1.29676	-0.563689	-0.941969	-0.0106938	-2.03739	-0.06314	-0.561016	0.0493336	0.182949	-0.222928	0.587669	-0.660695	-0.06314	0.379852
P62995;S266-p	1.08767	-0.770437	-0.987635	1.40332	0.925761	-0.107037	0.0650031	0.87693	0.0650031	-0.492643	0.0650031	0.321472	2.05197	1.76458	0.0650031	0.411957	-0.670786	1.00439	0.0650031	0.0826083	0.372504	1.32732	0.396642	0.997149	1.45029	0.395994	0.0650031	1.32253	1.07565	0.568411	0.152893	-1.43248	-0.910957	-0.625477	-0.340341	-0.636536	-0.611847	-1.04946	0.471163	0.131991	0.0443618	0.832568	-1.66006	-0.233713	-0.0743201	0.0147647	-0.903412	-1.0051	-0.391213
Q9ULT0;S51-p	0.488747	0.578383	-0.958425	-0.150749	1.38878	-0.984092	0.516479	-1.83468	0.324581	-0.038872	-1.61883	-0.801098	0.834073	0.754111	-0.305529	-0.203148	0.847001	-0.0749952	-0.786815	0.627224	-1.57027	0.507829	0.975667	-0.795724	0.0576575	-0.241912	1.06024	0.0576575	0.94977	-0.50994	0.463461	0.30413	-1.53638	-0.542307	0.543942	0.535727	0.0576575	0.510152	1.13003	-0.36716	1.33618	0.92674	-2.09354	-0.273975	-1.31926	0.0583859	-0.120535	-1.24111	0.0576575
P22314;S810-p	2.1356	0.032225	0.705102	0.101215	0.665524	-0.491434	-1.2657	0.944703	0.865868	1.03474	1.7943	-0.338238	-1.2127	-0.992471	-0.287672	0.0391482	-1.71735	0.0342412	1.51915	0.946074	-1.9295	-1.43916	0.324201	0.0391482	0.540115	-0.288478	0.550921	-0.334829	1.18152	-0.292462	-0.633828	0.0391482	-0.137774	0.174384	-1.08075	-0.359772	0.0391482	-1.4835	-0.522005	0.380051	-0.70431	0.0391482	0.0391482	-0.171898	0.121326	0.466454	0.0391482	0.198036	0.334023
P22314;S13-p	-0.463871	0.235742	1.8228	0.26751	1.13881	-0.770788	0.566561	0.792385	0.599681	1.51075	1.69551	-1.72983	0.671152	0.323413	0.0366331	0.863519	-0.0849885	-0.404236	-1.86138	-2.00717	-0.961574	-0.431623	1.18216	-0.744905	0.0967993	0.418192	0.733481	-0.330561	0.496607	0.504896	0.0366331	0.980166	-0.255368	-1.58132	-0.157956	-0.35467	-0.933649	-0.53714	1.07162	0.67132	0.0234833	0.174225	-0.415883	2.16817	0.375027	2.04894	-0.360231	-0.263283	1.98878
Q9BSL1;S98-p	-0.819829	-0.125298	-0.125298	-0.156728	1.32047	1.17297	-0.535201	-0.332384	2.11418	-0.125298	-0.125298	-1.26855	0.871389	-0.696638	0.27523	-0.347291	-0.527559	0.419377	1.91748	0.407835	-0.803926	-1.54993	-1.13936	0.386143	1.27292	-1.72076	-1.40619	1.46598	-2.04241	-0.287994	0.273306	-0.125298	0.437353	-0.399685	-0.220777	-0.487761	2.08117	0.0435694	-0.125298	1.50101	0.330882	-0.209894	-0.125298	-1.26153	-0.143107	-0.652924	-0.1185	-1.36004	-1.3407
P08670;S39-p	-0.954272	-1.28384	-0.0908382	-1.24216	-0.751737	-0.442132	0.710016	0.0518575	-0.0330933	-1.02024	-1.14497	-1.47043	0.988583	-1.2956	0.734272	0.59648	1.20827	-0.0908382	-1.04945	-0.842714	-0.0908382	-0.836427	-0.65865	-0.0908382	-0.942699	1.01835	0.817369	1.23701	-0.268351	-0.0264734	0.585898	-1.31674	-0.306025	1.20139	0.363382	1.88151	-0.0908382	2.09611	-0.664171	-1.28426	-0.4551	-0.945368	1.28573	1.18672	-0.0908382	-0.115215	1.08532	-1.27797	-0.428415
Q14004;T871-p	0.6024	-1.62992	0.0829909	-0.0322803	0.367485	-0.138187	-0.554006	1.34367	-0.0322803	-0.20082	-1.49035	1.01036	0.648876	1.6913	1.74809	0.319733	1.14888	-0.0322803	1.76458	2.61145	2.14188	-0.0322803	1.15383	1.2864	0.129923	-0.649483	0.170152	0.378315	0.903743	-1.0101	-0.0246571	-0.822333	0.684786	-0.610999	-1.84891	-0.0322803	-0.0322803	0.946779	-0.462113	0.124264	-0.534614	0.674571	-1.25235	0.71944	-1.4458	0.458257	-1.8281	-0.87146	-1.31876
Q96MU7;S308-p	-0.042653	0.275589	0.612772	-0.399926	0.731515	0.974542	-0.100997	-0.100997	0.590405	-0.604565	0.27047	1.5926	0.859185	2.3322	-0.0109144	0.989987	-0.132491	-1.53023	0.626825	0.963524	-0.0264872	1.11942	1.1554	0.188973	1.43988	-0.681215	0.0440198	-0.100997	1.52291	-1.79855	-0.221199	-1.23089	0.0397323	-0.137105	-1.90993	-1.63096	-0.802224	-0.230674	1.08315	-0.747122	2.26297	0.835035	-0.698722	-0.348588	-1.09079	2.14048	-0.597786	-0.100997	-0.281674
Q9Y520;S633-p	1.85652	1.25257	0.0622215	1.06835	0.723028	-0.303014	0.468016	2.14948	0.258019	1.99324	0.127029	-0.824759	0.0112341	-0.643995	0.0622215	-0.439886	1.29443	0.960487	-1.65283	0.219225	2.0192	0.932985	0.142078	0.729103	0.226545	-0.073552	-0.0335233	0.28859	0.624315	-0.354736	0.610871	-0.0190773	0.396768	0.0622215	-0.748644	-0.16751	-0.202858	-0.168189	0.40952	0.0622215	0.0622215	1.22511	-0.319404	0.509617	-0.84826	-1.67131	-0.476074	0.132083	-1.41591
K7N7A8;S442-p	-1.18035	0.55594	1.2546	-0.7398	0.737231	-0.0165846	-0.406915	-0.600267	-0.585889	0.329265	-0.0519074	-0.55634	0.451171	-2.61351	-0.103663	0.8587	-0.524721	0.0280305	0.278621	2.14793	2.78916	1.75942	-0.0519074	-0.960683	1.02565	-0.21956	0.261432	-0.0519074	-0.131108	0.238075	-0.0838783	-0.0567076	1.49348	1.56349	1.00785	0.801319	1.53085	-0.0519074	1.1168	0.101489	-0.0519074	0.0454735	0.423517	-0.0695072	0.120386	0.107309	0.65414	-1.04975	0.349749
O14639;S586-p	-0.902527	0.866313	1.24731	-0.617276	-0.870764	0.107527	0.440891	-0.538054	-0.862082	0.107527	-1.08092	-0.700565	1.41603	-1.93734	0.155306	0.107527	0.666465	0.868914	0.00353275	-0.0412463	-0.161556	1.70145	-0.424067	-1.73471	1.18025	-0.240019	-0.48382	-0.473556	-2.16145	0.262699	0.737284	-0.974459	1.62992	1.62855	0.400134	0.385925	1.68896	0.961553	0.304792	1.09199	0.427084	-0.185869	-0.83373	-0.243224	0.598754	1.50896	0.677858	0.182591	-0.794636
Q8WWN8;S1444-p	1.16689	0.106904	1.63739	-1.01824	0.430795	-0.609024	0.0430876	-0.830346	-1.51899	0.34242	-0.538176	1.36373	0.79795	-2.53424	0.386934	0.225137	-0.63994	0.845659	-0.0166079	1.16863	1.83687	0.484744	0.243609	0.160014	-0.374709	-1.13793	0.394691	-0.0319083	-0.80907	-0.179092	0.106904	-0.502168	0.106904	0.106904	0.825224	2.00591	0.250459	0.106904	0.106904	0.0303518	-1.81511	0.0868472	-0.42348	-1.15708	-0.165329	-0.0195667	0.382973	-0.894508	0.867323
Q9H7M9;S235-p	0.487364	-1.02464	2.32569	0.999722	0.140367	0.472452	-0.182145	0.140367	-0.148472	1.18061	-0.725016	-0.629014	-0.531509	-1.48674	0.140367	0.474008	0.905589	0.140367	1.36047	0.48788	-0.860715	0.373512	0.140367	0.140367	1.1175	0.235639	-0.0970415	0.140367	0.414376	0.140367	1.17938	2.46193	1.6612	0.437777	0.965271	0.407751	0.787726	-0.317403	0.703506	-0.974197	1.71111	0.82658	0.773569	2.08228	0.300524	0.335066	-0.445344	1.8806	-1.37087
P35555;S2702-p	-0.0917238	-0.404852	-1.92975	0.0673739	-0.594384	0.0673739	0.551519	-0.229603	1.08306	-0.68942	-0.796873	-1.25488	0.952907	-1.00649	-0.0654595	-0.819179	0.940006	-1.21136	0.0673739	-0.482169	-1.25262	-1.75292	0.0673739	-0.580767	0.0673739	1.52755	2.41554	0.437185	1.54855	1.86128	0.3407	1.33832	0.756599	0.685267	2.27383	0.135165	0.626249	1.09909	0.0673739	0.0673739	0.336496	0.609675	1.45711	-0.0313067	-0.681175	-0.0696218	-0.801994	-0.713284	1.41359
P21333;S968-p	-0.342038	-0.919498	-1.63764	2.72312	0.885464	-0.582241	1.25689	-0.0257226	1.43591	-0.110403	-0.231196	-0.586355	0.0404773	-0.764367	0.0862719	0.168442	0.333309	-2.25798	0.162941	2.04351	-1.20161	-0.875401	-0.831027	-0.502802	-0.949065	0.0862719	0.673289	0.798144	0.82632	0.0862719	0.0862719	0.0607954	0.986635	0.830634	0.0862719	0.368442	0.0862719	0.664927	0.0962837	1.36178	-0.647489	-0.659774	1.29311	1.78821	-0.818594	-1.72979	0.0862719	0.916973	-0.744684
Q7Z6E9;S1328-p	-0.231777	-0.288328	2.17726	0.261469	1.36217	-0.113439	-0.587816	1.74724	0.0952538	1.19516	0.09779	-0.282061	2.14301	0.0952538	0.0952538	0.222235	0.0952538	-0.698844	0.00222935	0.0637889	-0.499332	1.87762	1.66554	-0.471225	1.25134	0.843849	0.182664	-0.68506	0.820817	-0.0579479	-1.29964	0.966649	-1.15204	-1.53122	-1.60172	-0.197945	-0.607006	-1.60738	0.398284	0.162166	0.288078	2.37137	-0.69402	0.0952538	-1.083	-0.389285	-0.123231	0.145701	-0.676225
P04406;T184-p	-0.593063	0.440318	-0.494114	-2.38299	-1.28835	0.518938	-2.11066	-1.35411	-1.47285	-0.348924	-0.771161	-1.18943	0.681726	-0.852009	-0.792909	1.51902	0.650668	-1.31906	0.164632	-1.17925	1.89293	1.99286	-1.61199	0.670021	0.373161	0.429108	1.01815	0.0332322	0.87662	-2.47994	0.0649008	0.0332322	0.848277	-0.361067	0.0715487	0.0332322	0.0332322	0.590846	0.0332322	0.0953106	-0.870657	0.300698	2.42578	1.16489	-0.301419	-0.988828	-0.248204	-0.330449	-1.26782
Q14526;S704-p	0.314409	-0.187257	0.320624	1.19599	1.40697	0.909319	1.53326	-0.23424	0.0155841	-0.340979	-2.40716	0.0155841	-0.0178449	-1.43198	0.635936	0.240255	-0.114133	0.331018	-0.837736	-1.00567	-0.256228	-1.64016	-0.841054	-0.263444	0.147368	0.453781	1.43823	0.81	-0.590999	-0.133961	1.39802	1.42164	0.691594	0.924342	0.0323007	1.36786	1.41119	1.56485	0.454027	-0.133567	0.0155841	1.94577	-0.439472	1.79783	0.0155841	1.46043	-1.11365	1.23564	0.38528
Q9BUJ2;S194-p	0.00259237	1.26661	0.0377054	-1.59698	-0.575568	-0.816768	0.00259237	2.38536	0.172535	0.626743	1.52891	0.546611	1.74365	1.6573	-0.478196	0.0569575	-0.655447	0.512783	-0.455677	-0.473447	0.302289	0.661135	-0.193515	0.284716	-1.32331	1.56617	0.381335	0.00259237	0.679009	1.19347	-0.0902377	-0.960096	-2.51503	-0.481693	-0.0346018	-1.48887	-0.0620861	-0.477524	0.0587021	0.16274	1.67275	0.00259237	-1.58827	-0.283016	-0.709121	0.422599	0.584135	1.20476	0.676024
Q9NSC5;S256-p	0.800502	-0.0470906	0.0354346	0.807812	1.66177	-0.939848	-0.303448	0.356716	-1.62998	0.225882	-0.4683	-0.305049	-1.68148	-0.313712	0.719718	-0.220568	-0.123793	-0.408869	0.651758	1.41705	1.56245	-0.532662	0.00293906	1.31116	0.00293906	-0.226141	0.00293906	-0.361943	0.340839	-2.30795	1.53976	0.00293906	0.00293906	0.802901	0.237237	-0.249268	2.00251	-0.583711	-2.04754	-0.930829	0.00293906	1.68514	-1.39411	0.00293906	-1.68471	0.890612	0.140716	0.619954	-0.49254
Q8IYB3;S738-p	0.173382	0.115088	-0.00264006	0.458282	0.173382	0.319839	-0.171529	0.712253	0.286643	0.197948	1.23102	0.86024	-2.14395	2.55219	0.173382	0.173382	2.11487	0.173382	0.654937	0.173382	0.779447	1.6289	1.28243	0.0729441	0.874858	0.475705	1.24413	0.173382	2.44196	0.404678	-0.239205	-0.290606	0.408751	0.339365	-0.875203	-1.30975	-1.59261	-1.27138	0.439296	0.0625608	0.0996488	0.648301	-0.922767	1.54267	0.251634	-0.837077	0.619179	0.209267	1.44976
Q9ULD2;S1203-p	-1.43857	0.304354	-0.345942	-0.720225	-1.04996	0.298739	0.753503	-0.0837921	-0.222317	-0.334404	0.527687	-0.225154	1.17323	-2.21547	-0.120003	0.548171	0.390876	-0.182408	-1.40513	-0.403887	0.378079	-0.02755	0.619434	1.09905	-0.676402	-0.620855	-0.561573	-0.896795	-0.694232	0.903322	-0.880485	-0.044336	-0.736561	0.461151	-1.48578	-2.57572	-1.33344	-0.02755	1.05395	0.785287	1.09642	-0.02755	-1.06523	-0.02755	-0.283191	-0.92305	-0.299842	-0.35635	-0.02755
Q86UU1;S324-p	1.25201	-1.24134	0.629882	-0.477608	-0.12049	-1.92759	0.428376	0.731631	-0.637494	-1.12221	-1.27285	-0.554998	1.98131	-1.26527	0.181701	-0.750701	1.54559	0.165011	-0.514955	1.88187	0.181701	-0.858997	0.536137	-0.369779	1.0054	0.644267	0.181701	0.603463	1.03154	0.181701	0.396771	-0.931315	-1.2318	1.94756	0.491937	0.362983	-0.234129	0.417414	-0.35355	-1.27268	-0.58377	-1.15862	-0.788369	0.181701	-0.460427	0.181701	-0.647464	-0.559253	0.72639
P31323;S114-p	0.14887	-1.74032	-1.65281	-0.376455	0.423898	0.224613	0.0353793	-1.5332	0.297853	0.869525	0.14887	0.382693	1.85481	-1.77779	0.854729	-0.203985	0.14887	0.14887	-1.8069	0.645568	1.14918	-1.30565	-1.68803	-1.83203	0.866524	-0.46292	0.499558	0.174663	-0.52237	-0.373884	0.0777308	-0.805227	1.77616	1.02396	0.948786	0.713229	1.39829	0.14887	1.97033	-0.263296	-0.621884	-1.6238	1.60324	0.463851	0.903907	0.355531	0.14887	-1.86388	0.609945
O60256;S227-p	0.963749	0.939386	-0.243954	0.0334438	0.706853	2.338	-0.170166	1.07284	-0.0667827	-1.66621	-0.205849	-0.775095	-1.21519	-0.66514	-0.300182	-0.0208615	0.0334438	-0.152062	0.0334438	-1.00616	0.0334438	-0.533538	0.0709725	-0.115599	1.01082	-1.18996	1.50467	0.022881	-0.680279	0.665171	1.28931	-0.368575	2.23203	0.806287	0.405911	1.26531	1.63523	1.09354	0.671198	0.294456	-0.645045	0.0334438	0.421612	0.225056	1.41581	0.199763	0.605415	-2.14104	0.125614
P47736;S484-p	-0.659764	1.8256	-2.33407	-0.686723	-0.246453	-0.587043	-0.770076	1.07845	-0.616473	-1.01811	0.138717	-1.71944	-0.373556	-0.68307	0.370317	-0.498793	-0.0463698	0.857941	-1.25966	-0.601232	-0.257699	-0.023981	0.513964	-0.0463698	-0.502393	-0.0248064	-0.519208	-0.147366	-0.0463698	-0.130768	-0.0463698	-0.839262	-0.117134	0.429919	-0.164953	-1.25918	-0.278736	0.499789	-0.850764	-0.210173	0.566959	-0.830353	-0.0463698	-1.25369	-0.0463698	0.62278	0.148048	-0.0431212	2.36816
O95171;S389-p	-1.22624	0.235287	1.12668	-0.348978	1.82149	0.312269	1.56684	-0.0951666	-1.41832	-0.703161	-0.70371	-1.1608	0.807963	-1.29169	0.0398246	0.428314	-0.367555	-0.378956	0.01706	-1.47606	-2.16634	0.01706	1.08069	-0.984612	0.665929	0.534444	-1.88693	0.33035	0.167981	0.0788656	0.336953	-0.195564	-0.143652	-0.0302538	-1.90294	0.131679	1.68018	1.04638	-0.458248	0.909608	-0.133861	0.255333	-0.114719	-0.586811	0.428759	0.467268	1.0904	0.01706	0.423438
Q9Y490;S1225-p	0.132399	-0.926537	0.715695	-0.0434058	0.977566	0.1659	0.625344	-0.970064	-0.188592	-0.848788	-2.80813	0.124449	-0.631605	0.124449	-0.530481	0.672701	-1.73695	-0.23694	1.46874	0.145031	0.125793	0.42324	-0.828833	0.265987	0.571528	-1.66843	0.510845	0.0196218	1.06555	-0.271281	0.781556	1.92558	0.124449	0.784848	-0.992791	0.256715	1.17659	0.0550037	0.299137	0.162663	0.35808	-1.47083	0.932472	0.0973672	-0.507333	1.35443	0.820032	-0.607821	-0.76786
Q12955;S1459-p	-0.288454	-1.43132	-0.0382502	-2.39215	-0.0034834	-0.746765	1.65739	-1.51439	-0.0034834	0.563777	-0.370721	0.194661	-0.0034834	-1.00901	-0.0034834	0.297526	-0.861849	-0.0034834	-0.750419	-1.48808	1.27314	0.339834	1.76008	-1.08997	-1.00565	0.0971285	-0.255744	-0.387877	-2.02124	0.670924	0.116503	-1.47391	-0.671422	0.103776	0.251314	-1.34327	-1.66227	0.44434	0.269795	0.86701	-1.81418	0.621648	-0.580858	-1.52053	-0.0618679	0.36233	0.302751	-1.45334	1.97037
Q8IWW6;S592-p	-1.60472	0.133751	-0.965307	-0.463274	-1.48203	0.133751	1.0336	1.21251	-1.46292	0.163331	-0.789691	0.412164	-1.04863	1.28391	0.133751	0.114018	-1.24347	-0.249925	-1.76236	-0.381955	-0.608568	0.141828	0.133751	-0.632347	-1.82286	-0.147434	-0.866972	-0.283577	1.05154	-0.351883	-1.11208	-1.65722	0.345027	0.133751	-0.052802	0.133751	-0.49284	0.735886	0.291064	-1.15546	1.04421	-0.918712	-2.23877	0.990624	0.538338	0.0637274	-0.608741	1.45475	1.50073
Q96NY7;S293-p	-0.0604357	-1.19166	-2.67752	-0.149172	-0.0604357	-0.730304	-0.252101	-1.51225	0.23636	-1.45862	2.00024	0.35565	0.807703	-0.280055	0.48109	-1.82805	0.831859	2.17347	0.80518	-0.331125	-2.38698	-0.314867	-1.98071	-0.0798548	1.16299	2.01987	0.558897	-0.35185	-0.0604357	1.39543	-0.670377	0.180088	0.847274	0.776103	0.0528002	-0.36145	0.419049	-0.0604357	-0.0604357	1.93409	-0.00299765	-1.2163	-0.0806664	-1.07421	-0.418481	0.168118	0.518508	-1.17184	-0.675147
Q92466;S24-p	-0.100453	-1.29113	-0.138836	1.0762	-0.0472679	-1.13474	-0.968638	-1.4943	-0.702785	-0.859257	-1.47646	-0.0472679	-0.0472679	-2.10112	-0.726591	1.01938	1.06036	-0.0472679	0.466802	0.299409	-0.879141	1.60596	-0.0472679	-0.15934	0.521327	0.298373	0.437565	-1.0264	-0.80967	-0.655966	-2.16564	0.541314	1.68954	2.15151	0.167362	-0.221561	0.00234359	0.442681	0.293543	0.759576	1.36544	-0.0382903	0.103918	0.0700134	-0.178874	-0.0612278	-0.76918	0.695962	-0.811268
Q8IWF6;S127-p	-0.899511	0.4216	0.213113	-0.0331809	0.0815362	-1.58277	0.28012	-0.121696	-0.680403	0.418433	-2.10049	0.823557	1.28492	0.496247	0.987332	-0.102961	-0.434564	0.565062	0.0815362	0.161337	1.87233	-0.615511	0.918375	0.290449	0.0815362	0.0815362	0.105308	-0.614512	0.366605	0.396892	0.617076	0.0815362	0.0881688	0.884568	-0.0118817	0.0815362	0.988276	-1.02577	1.30863	0.830219	1.7234	-0.203286	-2.4404	0.0815362	-0.0505453	0.431456	-0.569818	-0.312587	-0.7314
Q9UPU5;S2047-p	0.142491	0.94666	-0.978198	2.37555	-0.237001	0.30328	-1.29127	1.54361	1.45287	-0.413914	1.06777	0.125119	0.125119	0.288841	0.414692	0.125119	0.869993	1.4718	1.88401	0.125119	0.125119	0.628326	0.178781	0.712457	0.449325	-1.54702	0.839271	0.713029	0.966752	0.452921	-0.371632	-0.0665848	1.10362	0.125119	-0.797951	0.125119	-0.365715	-0.716914	0.125119	-0.713525	0.125119	0.339074	0.125119	0.0921703	-0.990035	0.197317	-0.0705929	-0.762977	-0.214189
Q9P1Y6;S973-p	1.228	0.235456	-2.15386	0.0656297	-0.169098	0.452637	0.792486	-0.856317	0.195507	-0.175046	0.0656297	-0.0111954	-0.25123	0.653582	0.243725	-0.302242	1.40623	0.33615	0.71977	0.164822	-2.09548	1.17963	-0.596669	-0.910393	0.468935	-0.504584	0.24343	0.272299	2.29641	0.172101	-0.665653	1.03008	0.184486	0.759486	-0.696809	1.2573	2.26959	0.0656297	0.397266	-1.45965	-0.617167	0.155463	0.72191	-0.27804	0.878066	0.0656297	1.38314	-0.0688921	-0.597098
P01833;S673-p	-0.733869	0.216755	-0.877117	-1.99979	-1.10382	-1.24302	0.298911	0.560788	-1.44524	-1.00752	1.69319	-1.03722	0.39533	1.37533	0.774954	-0.947166	-0.200199	-0.200199	-0.686841	-0.933844	0.40961	0.428518	0.0295091	-0.200199	-0.200199	-0.884261	-1.27028	-1.12456	-0.200199	0.598595	0.294975	-0.615285	-1.02383	0.941432	-0.445634	0.963109	-1.33029	-0.200199	-0.3294	-0.445446	0.179046	0.572623	-0.866561	-0.654337	-0.200199	0.486027	-0.939075	-0.807406	0.387216
Q02156;S729-p	-0.612095	0.339015	0.356195	-0.624665	-1.5853	0.709936	-0.84157	-1.3578	0.346405	-0.108325	0.399423	-1.69161	0.619791	-0.88699	-0.154134	0.000895159	0.349635	0.679085	-1.37935	1.53218	0.0381946	1.09885	0.184631	-1.53104	1.13454	0.905741	-0.445735	1.71325	0.296835	-1.37216	0.485879	0.0907875	0.822686	0.124661	0.659729	-0.217848	0.646723	1.31149	0.115214	0.293578	2.04859	0.0907875	0.7184	0.0907875	0.927224	0.0907875	1.52015	-1.21381	0.215975
P08238;S226-p	0.583657	0.318289	0.420967	2.44486	2.28493	0.0585542	0.800952	1.09371	0.562288	0.670398	-0.0832964	-0.0345043	-0.753521	2.64746	-0.323914	0.0585542	0.773037	-1.26514	-1.231	0.444253	-0.56534	1.37511	2.38402	-0.0645023	1.56237	-0.40174	-0.815616	-0.393628	1.32979	-0.185075	0.338262	-1.74768	-1.52537	0.0585542	-2.49389	-0.0197445	-0.439548	-0.772854	0.190009	0.127039	-0.401652	0.103092	-1.43139	0.102514	0.17223	-0.256643	-0.771683	0.0585542	1.3712
Q8NC51;S243-p	0.0630035	0.877375	-0.0877463	-0.495417	0.0630035	0.00945954	0.465611	1.46372	-1.17597	0.530229	0.589904	0.144135	-1.6601	-0.859364	1.56392	0.744923	-2.13106	2.23688	-0.360218	-0.590167	1.94719	0.234331	0.0630035	0.372385	-2.10108	-0.150841	0.431326	-0.284364	-0.748239	0.0630035	-0.543161	-0.346467	-0.529649	-0.352473	-0.449791	0.603936	-1.13209	0.0630035	-1.77626	-2.37229	-0.971495	0.428704	-0.201633	-1.09904	0.0630035	1.10736	1.76918	-0.381776	0.385449
Q13242;S211-p	-1.36195	0.925373	1	0.225273	1.09957	-0.0888709	0.38952	0.116223	2.18968	0.516141	-0.0516731	-2.34132	-0.356713	1.61845	-0.00343474	-0.766703	-0.207367	-1.2153	-1.35943	1.49471	-0.622495	1.74899	0.479987	0.14837	1.00192	-0.0516731	-0.00823383	1.04815	0.869785	-0.762796	0.330231	-0.12948	-1.08745	-1.4032	0.392363	-0.115695	-0.683795	-0.0516731	0.488743	0.942482	-0.903934	0.0733493	-0.493966	1.20862	-0.0516731	-0.0446663	-1.26114	-0.0333195	-0.0516731
Q9NYL9;S25-p	-0.47885	0.917646	-0.00148433	0.99797	-0.00148433	-0.00148433	-0.90996	-0.194362	0.821784	-0.83599	-0.950943	-0.0683695	-1.46001	1.38011	0.676816	0.125302	0.166002	0.0141864	-0.00148433	-0.300126	0.838071	1.18793	0.134741	-0.571586	0.218463	0.264399	-0.00148433	0.0339151	1.78515	-0.667176	0.515284	-0.871396	-0.0202432	-2.27075	0.00397153	-0.213719	0.647482	0.420218	-0.00148433	0.432867	-0.00148433	-0.119325	-0.1887	0.966634	1.22404	-0.885133	0.718823	2.11708	0.562071
Q12888;S294-p	0.406382	-0.899691	0.103292	0.681274	1.34567	0.294241	0.632735	-1.40412	1.37414	0.103292	0.854718	-0.479947	-1.846	2.0505	0.103292	0.129926	-0.262439	-1.21642	-0.361358	-1.11539	1.06552	-1.60796	0.789569	-0.671613	0.103292	-1.24804	0.969485	-0.202995	0.349455	0.853077	-0.101943	1.19308	-1.91536	-0.141012	-0.302091	0.103292	-1.24088	-0.72094	0.641953	0.103292	-0.328872	0.559767	-1.73685	0.426634	0.103292	-0.694891	-0.0927827	-0.865039	0.553244
P46937;S163-p	-0.281963	-0.980203	0.248589	-0.0393837	0.32888	-0.827603	1.30854	-0.631369	-0.764915	-0.505805	1.27107	-0.539261	-0.635245	-0.372679	-1.81351	0.19653	-1.56502	0.167388	-2.19974	-0.650524	0.357996	-0.0932474	-0.339991	-1.44074	-1.51347	0.5603	0.30212	0.51932	0.0569838	0.419329	-0.653578	-0.420153	-0.274436	-1.44318	-0.0196182	-0.667	-1.0649	0.0569838	0.632655	0.276241	1.73851	0.0569838	-0.653129	-0.491648	0.0569838	-1.79922	1.00687	0.27132	-0.769122
Q9Y2W1;S320-p	-0.0233302	0.395986	-0.0233302	0.953079	-0.0233302	0.345776	-1.59013	0.881282	0.138311	-0.799708	1.40552	0.144233	1.63352	1.88653	-0.446648	0.38022	1.25871	-0.189348	0.779791	0.12184	0.678924	0.402454	0.462942	0.275118	0.930684	0.101582	1.0048	-0.0233302	1.4747	-0.0233302	-0.0590366	-0.366078	1.36857	-0.467077	-0.0233302	-0.424028	0.504962	-1.41441	0.382531	0.391188	-0.0233302	0.772587	0.150564	-0.320753	-0.737973	0.573014	-0.456361	-0.18229	-1.64087
Q9BQG0;S1163-p	1.66829	0.118857	1.35758	0.350944	1.91757	0.162122	0.366666	1.25388	0.384358	1.16205	0.855039	0.841025	0.301463	2.40356	-0.39232	-0.486426	-0.153119	-0.781878	2.00332	-0.0817742	-1.73396	0.451033	1.22948	-0.245849	0.357044	-1.42841	-2.10053	-0.586895	0.383766	-0.256117	-0.371369	0.3352	-0.976809	-0.501578	-0.924158	-0.116955	-0.536914	-0.772847	0.651959	-0.624529	0.840897	0.118694	-0.150743	-0.0466724	-1.23545	-0.084718	-0.782877	-0.160057	-0.0555742
Q13884;S87-p	-1.51215	0.426108	0.548679	-1.03455	-0.391229	0.158353	-0.390171	-1.29541	-0.579075	-0.356757	0.0379066	-0.539454	0.475655	-2.31401	-1.21037	-1.09076	0.103447	-1.07722	-0.787947	-1.664	0.52916	-0.250028	-0.966586	-1.15801	0.0379066	-0.861641	-0.971114	-0.583494	0.735535	0.449432	1.52826	-0.455698	0.382485	0.446374	0.791991	-2.28029	0.235787	1.70862	0.302049	-0.482712	0.0379066	-0.663709	-1.02343	-1.44474	-0.152343	-0.150756	0.334122	-0.187737	1.47866
P62995;S264-p	1.11392	-0.748075	-1.12469	1.43023	0.951671	-0.15447	0.0891126	0.91411	0.0891126	-0.4697	0.0891126	0.346118	2.08024	1.79225	0.0891126	0.436792	-0.648216	1.03046	0.0891126	0.106755	0.296347	1.19919	0.421445	1.02321	1.47729	0.420795	0.0891126	1.34927	1.01506	0.593573	0.177187	-1.48438	-0.888889	-0.602812	-0.317079	-0.613894	-0.589153	-1.04422	0.496122	0.156241	0.0891126	0.858284	-1.84641	-0.210228	-0.0505021	0.0891126	-0.881329	-0.983234	-0.368058
Q00536;S119-p	-0.136226	-0.409018	2.51617	-0.555834	0.536574	-2.00491	-0.00838183	-0.377958	-0.00838183	0.848181	0.200397	0.759153	0.698508	-1.63313	1.74531	0.258417	1.31251	1.16345	0.859944	-0.956674	0.86089	-0.168919	-0.835019	-1.48756	-2.01488	0.961707	-0.257383	-0.158428	-1.04774	0.164508	-0.431897	-1.29473	-1.07032	-0.405136	-0.255681	-0.034078	-0.704876	0.746832	-0.836817	0.425121	0.263143	0.155557	-0.0835798	-0.00838183	-0.389792	2.30336	-0.410005	-0.00838183	0.815116
Q04637;T1211-p	-0.13954	0.622436	-1.7229	-0.303932	0.0522112	-0.705966	0.120141	-0.0931752	-1.21295	1.12498	-1.19728	-0.0227278	-0.209219	-1.4778	0.146021	2.04042	0.297707	-0.209802	-1.91891	-0.385928	1.02355	1.0779	0.251396	-0.672957	-0.103163	-0.587582	0.547219	0.120141	-1.03261	0.420352	0.120141	-0.657936	-0.636986	-1.73052	-1.19969	-0.123196	-1.52876	0.591693	0.0480203	-0.334575	-0.700523	0.196821	-1.48646	-0.744644	0.310126	0.728334	-0.952754	-0.427949	1.74946
Q9UKN8;S611-p	-0.748746	-1.01247	-0.419029	0.00122979	0.840361	0.052359	0.00122979	1.58693	-0.272629	-2.12355	0.169382	0.702116	-0.369539	1.34595	0.59719	-0.606162	-0.958361	0.868549	-1.64853	-0.605507	0.409225	0.00122979	0.900312	-1.61552	0.510943	1.33882	1.12192	0.136195	1.39114	1.10612	-0.750138	-0.592032	-0.287954	-0.378934	-1.03679	-1.40167	1.31185	-0.370335	0.00122979	2.19232	1.21057	0.647909	-0.624249	-1.07703	-0.507394	-0.966703	-0.632923	-1.91064	-1.06595
P17096;S36-p	-0.205323	1.42401	1.03916	-0.205323	-0.764124	-0.107862	-0.205323	0.537221	-1.11471	0.660459	0.434717	-0.850172	-1.07029	2.5824	-0.557938	-1.5799	-0.684776	-0.388017	-0.205323	-0.724154	-0.236205	-0.513622	-0.833453	1.35747	-0.205323	0.454596	-0.579063	-1.31861	0.615851	-0.0152344	-0.742561	-0.429347	-0.254006	0.041554	-0.279902	-1.36689	-0.2758	-0.654897	0.13254	-0.386592	-0.348837	-0.6275	-0.205323	0.0110868	0.0860761	-1.01817	-1.17259	1.01945	1.64874
P05114;S7-p	-2.72586	-0.884326	-0.545885	-0.136447	-0.917333	-0.240222	0.287375	0.799248	-0.842627	-0.136447	0.036304	-0.898192	-0.142618	-2.66953	-0.136447	-0.442786	0.29464	2.54907	-0.328096	-0.460539	-0.136447	-0.956859	-0.136447	-0.294603	-0.136447	-0.201002	-0.248739	-0.386028	-1.36674	1.63846	0.993558	-0.366948	0.965995	0.696056	0.389655	0.365092	-1.31785	1.01824	1.50377	0.317769	0.998971	-0.386442	1.54894	-0.538001	-0.0588462	-0.644353	-0.541177	-0.65328	0.104555
Q15651;S78-p	-0.208357	0.58472	0.499584	-0.0879698	-0.00726587	1.15525	-1.01167	-0.387285	-1.99397	1.64438	-0.0191777	1.56231	-2.64792	1.12055	0.051916	0.378433	-0.0987689	-0.00726587	1.25723	0.0177645	-1.37561	-0.264196	0.973871	-0.167301	1.28715	0.718714	0.638092	0.0934681	0.790261	-1.3988	-0.357894	-0.741845	1.15306	-0.0109728	-0.210083	-0.557201	-0.00493288	0.14291	0.627572	0.812465	-0.314869	0.41441	0.208382	-0.00726587	0.132146	0.637529	-0.00726587	-0.962153	0.247521
Q9BPY8;S70-p	-1.19554	-0.0815772	-0.30453	-1.07424	-0.312697	-1.05347	1.16588	-0.919534	-1.51356	-0.229083	-1.34349	-1.6088	0.950496	-1.85997	-1.3372	1.77079	0.0842657	-0.55841	-1.27168	0.189791	0.709921	-0.325516	-0.413852	-1.23769	0.0582653	0.419448	0.118955	-0.161248	-0.512859	-1.05564	-0.0902715	-1.43459	0.681961	1.41703	0.369932	0.357788	-0.0815772	0.553833	-1.07473	-0.185948	-1.96207	0.218023	0.525042	-1.11216	-0.158356	-0.360337	0.438382	-0.429724	0.967601
Q9NZT2;S378-p	0.611529	-0.754692	0.811265	1.88663	0.725364	-1.42609	-0.022721	1.74546	-0.017007	0.754461	0.302037	0.164246	0.600846	-0.108669	-0.0523826	0.823576	0.0372575	-0.022721	1.72274	-0.380554	-0.101523	-0.180773	-0.022721	2.03271	1.55055	1.96258	-0.0525381	0.766341	-0.302771	-0.022721	-1.27509	-0.022721	0.571895	-0.671289	-0.479838	-0.729818	-0.437189	1.47579	0.34544	-0.301948	0.0835827	0.482903	-1.08585	0.329491	-0.250018	0.431319	-0.876475	0.363915	0.941486
P29692;S133-p	1.29749	0.344245	-0.00134794	1.92482	1.98995	1.21317	-0.00134794	0.58899	0.435328	-0.319459	0.531216	-0.239289	-0.00134794	2.0646	0.899132	-0.0487677	0.806259	-0.655927	1.11552	-0.688491	0.294489	0.634676	0.865739	0.424458	-0.00134794	-1.11943	0.699818	0.170402	1.63238	0.207667	0.321321	-0.80286	-0.0711872	-0.434388	-0.373684	-0.00134794	-0.110615	-0.0377704	-0.00134794	-1.30457	-0.886167	1.61162	0.132243	-0.00134794	-1.19629	0.534058	-0.860602	1.99997	1.72111
P29966;S145-p	1.38869	0.741558	0.101037	1.36818	-0.023922	-0.0620835	2.04941	1.46847	0.0832338	0.321732	-0.849604	-0.156504	-0.17816	-0.0620835	0.929797	-0.194512	-0.703253	0.170424	-0.0620835	-0.0620835	-0.250233	0.106723	-0.0544103	0.51571	0.371605	0.387823	2.08876	-0.0992556	-0.0620835	0.0464737	-0.0211301	0.534958	-0.337152	-0.660873	0.0648237	0.664049	-0.0620835	-0.668209	-0.0620835	-0.760669	1.21859	0.716628	1.45936	0.81156	-0.180559	0.259687	0.30012	-1.07327	-0.713735
Q8WX93;S641-p	0.0255772	0.412246	-0.772132	0.707621	1.1972	-0.23229	1.69383	0.147106	-0.851187	-0.888885	-0.815168	-0.0746922	-0.702483	-0.50929	0.0255772	-0.227772	0.330049	-0.804488	-0.0203435	0.928305	1.11909	-2.01139	-0.0475833	0.831685	-1.62659	-0.345792	1.87948	0.257352	0.358501	0.623926	0.0360289	0.0255772	0.0255772	0.0255772	0.244959	0.0255772	-0.37641	0.291022	-0.950037	0.0255772	0.936532	1.59647	0.0100975	0.0255772	0.0255772	0.0884706	0.590429	-1.58168	1.03377
Q99613;S39-p	2.25471	1.07207	0.733321	0.845555	1.38607	1.45015	1.66552	0.841592	-0.507176	-1.1812	0.247668	0.788347	0.0422872	-0.806128	-1.04081	1.744	-1.58539	0.264764	0.0898402	0.791038	0.0565091	1.14539	0.83174	0.954065	1.95199	-1.14351	0.262492	-0.387867	0.994939	0.0565091	-0.858426	-0.93612	-0.839776	0.0565091	0.0565091	-1.30719	0.572602	-1.62008	0.7981	1.26687	-0.388195	0.747503	-1.06421	-1.05226	-0.832376	-0.18559	-0.675031	1.0173	-2.52273
Q00839;S59-p	-0.0993005	-0.319079	0.2294	1.21258	1.10147	2.10643	-0.120293	1.07228	0.692484	2.47934	-0.268194	1.20162	-0.429012	-0.0993005	1.95799	-0.0993005	-0.0581357	-0.615357	0.436934	-1.36593	-0.354633	2.21091	0.0865871	0.441905	1.1877	-0.874025	1.17135	1.09028	1.67547	-0.0993005	0.207347	0.193503	-0.286543	0.0817163	0.516904	1.64195	-0.595132	-0.323377	0.456621	0.726612	-0.0993005	-0.0105343	-0.0558066	-1.12633	-0.575867	-0.17078	-0.0993005	-0.277645	-0.525761
Q8WXH0;S2781-p	-0.301157	-0.885666	-2.10631	-1.76176	-0.237015	0.552949	-0.505733	2.17136	-0.135815	-0.864012	1.98866	1.33096	1.41077	0.792529	1.65833	-0.0898698	0.147608	-0.0898698	-0.336509	-1.00927	-0.0898698	-0.0898698	-0.373345	0.122858	-0.94824	-0.489178	-0.506314	-0.0898698	0.809381	-0.0348717	-0.602941	-1.23302	-0.836172	0.427315	0.106202	-0.907541	-0.0898698	-0.534881	-0.475718	-2.08715	-0.998694	-0.501402	-0.191899	-0.0898698	-1.37953	-0.215853	-0.0739651	1.92911	0.552495
P78536;S791-p	0.151763	-0.743947	-0.0676233	0.955678	0.165526	-0.451501	-0.680501	-0.489306	0.0924718	-1.02497	-1.24574	0.858665	-0.0731931	-2.14855	-0.0676233	-1.05642	0.200864	-0.740362	0.620345	0.931303	-0.300373	0.341837	-1.05712	0.112904	-0.0676233	-0.416177	0.0800349	-0.658434	-0.0676233	1.18659	1.00119	2.18966	0.378875	1.23497	0.224905	0.28989	0.0823141	-0.0739038	1.08568	1.27437	0.44655	0.477273	0.122565	-0.0676233	-0.51027	1.83556	0.0971017	-1.87215	0.116708
Q09666;S4425-p	0.256225	0.431508	0.296672	-1.47056	0.990408	-0.0407424	0.643611	-1.95374	-0.49491	-1.07345	-0.637953	-0.0407424	0.912698	-0.134449	-0.625446	-0.152238	-1.8751	-0.128854	0.887577	-0.753277	-0.22654	-1.18087	-0.224652	0.0440768	-1.44574	-0.119907	1.74325	-0.174291	-0.686405	-0.0407424	1.0748	0.0416606	0.142412	0.351193	1.40274	0.767852	0.215085	0.765775	-0.326566	-0.282827	0.263831	0.0963022	-0.0407424	-0.832432	0.367066	-0.815157	-0.0407424	0.0169841	-0.0407424
Q9BRR9;S475-p	-0.833148	-1.42095	1.60274	0.321149	0.84946	0.732192	0.451448	-0.389477	-1.42976	0.109908	-2.08384	-0.435815	0.176903	-1.27381	0.349676	0.0758707	-0.13394	0.527008	0.109908	1.06725	-0.5509	-0.627915	1.74467	0.577792	1.46897	0.623201	0.343514	1.58276	0.31573	0.109908	2.36709	2.07763	1.40983	0.201824	0.234065	1.63645	0.56849	0.468957	1.4626	1.03321	0.264381	1.17014	0.859734	0.186961	0.0325908	0.109908	-0.000100923	0.580358	-0.51692
Q8NFC6;S3029-p	0.105573	-1.34339	0.105573	0.958485	0.660888	-1.33348	-1.62924	0.964338	0.245795	0.056103	-0.0164137	0.775844	-1.26692	2.19317	0.100719	0.141476	0.626933	0.28594	-0.773391	0.791191	-0.0709073	0.61084	0.620893	-0.60747	0.888233	0.887717	1.26697	0.637688	1.5231	0.187732	-0.999294	0.433079	0.230372	-1.21979	0.919409	0.105573	0.105573	-1.80949	0.438412	-0.896545	-0.143871	1.28395	-0.539736	1.50763	-0.0278959	0.105573	-1.16152	-0.38351	-1.86855
P35221;S641-p	0.0308431	0.935623	-1.93627	0.32762	0.364606	1.12547	-2.0692	0.755325	-0.00842833	-1.3133	-0.595644	-0.84481	-0.73166	2.60556	-0.852791	-0.647574	-1.06803	-0.990168	0.314008	0.351545	-0.0828201	-0.00226592	0.632649	-1.02884	-0.0610904	0.166326	-0.550795	-0.23691	1.75772	0.461176	-1.26787	-1.45873	-0.900957	-0.00842833	0.0043419	-2.26661	0.642804	-0.44274	0.783541	-0.595452	0.465622	-0.844266	-0.419209	-0.490909	1.47312	0.288613	0.997501	1.91561	-0.522793
Q14247;T401-p	0.0825069	1.86806	-2.009	0.394957	1.00402	-0.000350104	-1.16234	1.29489	0.261924	-0.908951	-0.777388	0.477914	-1.19784	2.49533	-0.474124	-0.415305	0.0825069	-1.18605	0.694761	0.849165	1.79895	0.913997	1.37705	-1.03472	-1.91496	0.0142061	0.421175	0.376525	2.7262	0.0825069	-2.05424	-0.106009	-0.625227	-0.803722	-1.55523	0.517113	-0.254497	0.0825069	0.470272	-1.24021	-0.700926	0.105042	-1.00115	0.0825069	0.0825069	-0.063388	-1.45987	1.25058	-0.721891
Q14247;T401-p	0.010012	2.22318	-1.02584	0.593844	-0.276283	-0.493715	0.512087	1.34499	-1.56862	0.393254	-1.44075	0.988784	-1.61442	-2.35225	-0.90576	-0.409509	-1.34698	-0.147258	0.010012	-0.814672	1.51887	0.248938	1.19837	1.35448	-1.08775	-0.513118	0.010012	0.390493	-0.162423	1.10967	0.123511	-0.63842	0.010012	0.24737	0.010012	0.674925	-1.65027	0.010012	0.010012	-0.279396	-0.680741	-0.0810626	-0.782737	0.376379	1.15555	0.010012	-0.900862	1.51948	0.0618229
Q8N1G0;S1057-p	0.0574602	-0.612677	-0.0584152	1.47561	-0.127626	1.46508	-0.412056	1.08319	0.751398	0.516187	0.42957	0.643364	1.61676	2.17218	-0.178565	-0.0106283	-0.0563774	0.38357	0.477174	-0.323016	0.289796	1.52322	0.940559	0.662449	0.0553362	-2.59244	-0.144711	-1.10489	0.0371063	-0.0563774	-1.75014	-0.624895	-1.43038	-1.14221	0.504811	0.022229	-0.726831	-1.11309	-0.897666	0.784341	-1.21771	-0.622242	2.48562	1.3737	-0.70916	-0.0563774	0.244836	-0.789058	-2.2404
Q9Y485;S1896-p	-0.768392	0.129329	0.0384214	-0.419372	-0.611958	0.318858	0.129329	-1.18931	-0.592301	0.550856	-1.11655	0.269195	1.00663	-2.50762	-0.482726	0.129329	-0.999731	0.129329	-2.12783	-1.40698	-0.892491	1.17245	1.20728	0.154126	0.129329	0.260156	0.0379739	0.985168	-0.124745	0.36542	0.0446811	0.58751	-0.312324	1.87481	0.330906	2.66781	0.273993	0.937405	0.768248	-0.41209	0.143824	0.802317	1.56239	0.129329	-0.416991	-0.0952495	0.842766	-0.701947	-0.0812998
Q9Y624;S287-p	-1.94542	0.808218	-0.189394	-0.0622057	-0.0464009	1.6764	-1.18912	-1.14956	-0.388715	0.00285694	1.27181	-1.31323	2.78119	-1.79498	0.661822	-0.0865421	0.0937901	1.59637	2.05881	-1.46806	0.00285694	-0.0965067	-1.55932	-0.581273	0.553273	-1.00726	0.00285694	-0.750762	-2.26169	-0.144967	-0.440259	-0.544138	0.586749	0.775456	0.00285694	0.00285694	1.56662	-0.293676	0.00285694	1.50213	-0.300661	-0.0871857	0.53274	-0.482087	0.372611	-1.47546	-0.244322	-0.860127	-0.662467
Q86VR2;S320-p	-0.602203	-1.51861	0.0343802	0.663851	1.61814	0.210761	0.0702972	-0.948849	0.25282	-0.949144	0.309637	0.407232	0.0702972	0.209859	0.321918	0.457089	-0.0191708	-1.44616	1.39951	1.03226	-0.794498	-1.46222	-0.743925	-0.498206	0.0702972	1.87096	0.0847317	-1.95853	1.71607	-0.237856	0.259067	0.572459	0.0702972	1.13809	-0.4252	-1.06712	1.96031	0.81565	0.0702972	-1.6917	-0.869404	0.430421	0.0779772	0.0597483	-1.21835	0.366725	-0.65264	0.130961	-0.664278
H3BQZ7;S185-p	1.38066	-1.19681	-1.60708	1.30563	-0.108761	-1.77634	0.0759741	-0.0818744	0.0297004	-0.943436	0.0297004	-0.369723	-1.3479	0.420809	-0.632384	0.506666	0.754826	-1.10485	-0.344396	1.18243	0.306646	0.372178	1.568	0.637182	1.368	0.511171	0.868988	0.0297004	1.65299	0.22017	0.957642	0.364979	-0.89843	0.0297004	-0.619957	-1.42325	0.268924	-1.99131	0.574936	0.0297004	0.0297004	0.645429	0.799468	0.0297004	0.934658	-0.608726	-0.771313	0.0297004	0.696525
H3BQZ7;S161-p	-0.120618	0.664449	0.211468	0.469422	1.02741	1.4333	1.13734	0.102311	0.189448	0.00866372	0.793325	-1.46069	0.310503	-1.51737	-0.2111	-0.528264	1.65494	-2.04799	-1.18465	0.198044	0.533963	-0.727841	1.27332	-0.619754	1.64282	0.00845972	-0.231078	0.414275	2.141	0.789491	0.87635	-0.346351	-1.43521	1.58036	0.331425	-1.36761	0.102311	-1.22229	0.762855	-0.565831	0.0899416	0.844505	-0.259731	0.50186	-1.53658	0.34697	-1.52615	0.225005	-0.258461
P04792;S78-p	-1.58861	-0.389849	-0.26942	-1.72226	-0.451328	-0.586968	0.0448393	-0.0140324	0.916599	-0.436883	-0.267835	-0.0140324	-1.38549	-1.43291	-0.0140324	-0.418519	-0.365845	0.597047	-0.849304	-0.942241	1.2666	-0.24056	-1.26313	-0.465666	-1.11814	1.51101	0.168196	-0.790099	-0.0140324	0.851639	-1.40962	-1.49487	-0.0140324	-0.0140324	0.148833	0.946707	-0.233035	-0.94544	-0.570927	0.249694	-0.492082	0.152598	0.880056	-0.463257	0.65041	2.08441	-0.285572	-0.0140324	1.25134
Q8IU81;S384-p	-0.120839	-1.30646	-0.120839	1.30417	-0.4997	0.924022	0.247694	1.8679	0.306604	-0.737564	0.774257	1.17036	1.96038	-1.79743	0.00888385	-1.08749	0.607573	0.816188	-1.42235	-0.120839	-0.120839	0.495422	-1.23464	-0.274751	-0.20088	1.04065	-0.204265	-0.120839	0.227153	-0.0940919	-0.120839	-1.34606	-0.120839	-0.120839	-0.120839	-0.974332	-0.280828	-1.23518	-0.0857626	0.438824	-1.00175	0.499719	-1.25553	-1.55086	0.213129	-0.0528087	-1.22431	-0.640074	-0.166878
Q13247;S316-p	0.176924	-0.666596	-0.752509	0.861391	0.653343	0.816302	-1.3834	1.92471	1.75072	0.340348	-0.0436293	2.29286	-0.743169	2.12655	0.0552747	-0.568463	0.938031	-0.504535	0.214879	1.85577	0.965569	0.802012	2.22493	-1.24784	1.21801	0.940152	0.124129	-0.937744	1.42995	-0.610897	-0.669194	-0.390602	-1.10362	-0.0436293	-0.79155	-2.15564	-0.628117	-0.274844	0.64384	-1.05934	0.676278	0.201479	-1.15781	0.788634	-0.52916	0.123635	0.253252	0.894845	-1.04156
Q53QV2;S63-p	-0.663676	-0.797502	1.38766	0.0997197	-1.00393	-0.974814	0.190976	-0.235543	1.51615	-1.17752	-0.316911	-1.54958	0.120189	0.82626	0.0997197	1.29974	0.350298	1.27155	-0.649164	-0.467361	-0.966065	0.0997197	-0.982944	0.1016	0.0997197	-0.794266	0.895822	-0.407591	-0.847728	1.01191	1.19374	1.75186	1.55131	0.619391	0.857539	1.00122	0.86075	-1.00487	-0.737522	-0.753934	-0.336219	-0.596744	1.21567	-1.16195	-1.0863	0.125871	0.729308	1.00271	0.164355
P13796;S5-p	0.366655	-1.60139	-1.55096	0.108916	-0.486636	0.533581	-0.296592	-0.374687	-0.283833	0.108916	-0.907555	-0.0504853	-1.18891	-0.539762	-0.745523	0.255397	1.48229	0.801934	1.85672	-0.0265686	-1.24108	0.759275	-0.425388	1.65459	0.694102	0.464408	0.274216	0.838157	0.630686	-0.250945	1.08112	1.04688	1.61693	1.27238	0.217184	1.26775	0.581738	0.295234	0.108916	0.150503	0.108916	1.24644	0.648175	0.38446	-0.421165	-0.0367713	-0.0260583	0.783568	-1.23317
Q8WWI1;S1026-p	-1.83329	1.24536	1.10103	-0.0473984	-0.0473984	0.971315	-0.166394	-1.97283	1.6575	-0.781946	-0.786079	1.18042	-0.148679	-1.59219	-1.15926	0.490354	-0.445373	-0.214922	-0.808855	-0.0473984	-0.0473984	1.00745	-0.668354	-0.383325	0.484266	0.012473	-1.01163	0.173528	-0.296981	-1.60343	-0.549654	-0.426779	-0.0473984	0.551701	1.31689	1.0291	1.80705	0.662416	-0.0473984	0.387839	-1.29171	-0.909724	-0.0473984	-0.105907	0.783524	0.235594	1.19853	-0.184507	-1.01198
Q9UPN3;S280-p	-0.761485	-0.0527034	-0.186516	0.104551	-0.050569	-2.47044	0.228327	-0.55198	0.157867	-2.05535	-0.050569	-0.744913	1.58818	-0.316887	-1.38723	-0.114883	-1.5996	-0.050569	-2.39483	1.7947	1.38384	-1.38107	-1.06614	-0.050569	-0.406335	0.384725	-0.050569	-0.230546	1.46442	0.106229	1.05754	-0.336171	0.339346	-0.407941	-0.171396	-0.850634	0.851146	0.168983	1.30935	-0.623554	-0.123717	-0.050569	-0.499715	-1.41804	-1.70072	-0.392999	-0.0657655	0.144525	2.32618
P08651;S339-p	0.66317	-0.448556	-1.79378	-0.623402	0.786475	-0.396085	0.231583	-0.00425884	-1.83252	-1.25509	-0.454124	0.164792	0.0488034	0.835693	0.0875573	-0.138264	-0.385216	-0.228661	1.43287	0.620985	0.298533	-2.08914	-0.464635	0.676192	-0.00425884	-0.00425884	0.290079	0.12002	1.57168	-0.395512	-0.00425884	1.70142	0.250843	1.62991	0.526583	-0.00425884	-0.00425884	-0.276228	0.148059	1.78111	-0.603264	-1.15056	0.874758	-0.915724	-0.00425884	0.831233	-0.909323	0.174782	-1.18364
P49757;S194-p	-0.851695	0.41095	0.064126	-1.30808	-1.48304	-1.30438	-0.413242	-2.14618	-0.41218	-2.04733	0.064126	0.361279	0.064126	0.289873	1.10386	-0.0393222	-0.567364	-0.443067	1.19375	0.78166	0.665849	1.85282	-0.226719	-0.759457	-1.96413	-0.483552	0.532147	1.21469	0.0976103	-0.737234	-2.10473	-1.03149	-0.355537	0.368567	0.47075	0.421389	0.064126	0.389269	-0.725527	-0.569146	-1.60399	-0.492204	0.808216	-0.0959234	-0.657956	1.7632	1.66245	0.4894	1.58999
Q15154;S65-p	0.283003	-1.94342	-0.287804	0.845936	-1.57886	-0.267679	0.587699	0.761438	0.681832	-0.168047	0.0973418	-0.609665	-0.525182	-0.883705	-0.306655	-0.36104	1.34955	0.0973418	0.507723	1.51999	-2.27885	0.0973418	-0.968217	1.11292	1.37637	0.0973418	0.106681	-0.131566	0.131686	0.13128	-0.873549	0.0973418	-1.26038	1.75248	-2.39673	-0.591422	-0.832084	-0.045527	0.394136	0.998828	0.544609	-0.812581	0.714503	0.110483	-0.0903743	-1.6543	0.884314	0.0973418	-0.292755
Q96JY6;S134-p	-1.36476	-0.000881193	-0.0606792	-1.29494	-2.28914	-1.33326	-0.354047	-1.20136	0.226783	-1.31088	-1.22261	-1.30387	-0.771528	1.30662	-1.2113	0.0834953	-0.73418	0.453446	-1.52823	-0.95677	-2.16981	-1.3393	-0.000881193	-0.579506	-1.13227	0.853311	0.753644	0.246659	1.3418	0.0681698	0.350931	0.0666607	0.327625	-0.000881193	-0.475617	0.980628	0.955541	0.358529	-0.000881193	-0.608477	-0.815689	-0.560446	0.769996	0.362794	0.401737	0.714775	0.704243	0.459688	-0.957975
Q6JBY9;S216-p	0.316485	-0.741924	1.05823	2.74672	0.255719	0.440021	0.034191	0.034191	-0.32552	-0.407387	-0.646983	-0.646754	0.319329	0.034191	-0.837604	-0.672293	1.05335	-0.879062	1.08294	0.387069	-1.58854	-0.728615	0.0188432	0.870576	0.839135	0.0506138	-0.128944	-0.304814	1.03983	0.379104	0.97783	1.58137	1.67186	0.552189	1.55446	0.530908	1.08148	0.694979	1.02732	0.693962	0.034191	1.25193	0.833149	0.37359	-0.783949	0.914074	0.0805807	0.189141	-0.208778
Q96FS4;S55-p	1.84103	-0.349138	0.902447	0.569861	0.660659	-0.283857	0.588266	1.18505	-0.00659031	-0.287137	0.0685416	-1.0225	-0.0182178	-1.82504	0.0685416	0.0685416	1.40352	0.68537	-0.205896	0.430734	1.24079	-1.14125	0.746305	0.556641	0.941238	0.0685416	0.377563	1.04922	2.32166	0.153839	2.22107	0.606251	2.17127	-0.0252707	0.0471575	0.531702	1.08669	0.0685416	0.65356	0.0685416	1.12383	2.43851	0.0685416	1.01693	-0.47976	0.599013	0.390475	0.0685416	-0.646445
Q96EB6;S47-p	0.91116	-0.0910764	0.468156	1.32598	-0.609195	-0.134633	-1.53095	2.19189	-1.01786	-0.476705	0.958147	-1.59695	-0.0432481	0.340774	0.0405407	-0.136082	-0.367874	-0.398281	0.0345094	0.138173	-0.781835	2.63058	-1.00068	0.70586	0.302135	1.6291	0.479726	0.235913	-0.202597	0.0345094	0.494661	0.0345094	-0.110673	2.05628	0.941265	-1.24843	0.462684	0.0448348	0.29497	0.558028	0.755356	1.18734	-1.00553	-0.797167	-0.92534	1.08883	-0.69865	-0.501217	0.772981
P27816;S358-p	1.40664	-1.58194	0.0323472	1.05425	1.72811	-0.396042	2.02631	1.33598	0.113687	0.0558204	-0.112228	-0.745869	0.0323472	1.25951	0.0487692	-0.639301	-0.180728	0.0323472	1.48783	1.18409	1.49544	1.38665	1.66181	-0.162136	0.090731	0.14578	1.72187	0.632997	0.484413	-0.813676	0.0160609	-0.670534	0.89768	-0.731497	-0.0250499	0.349774	0.0323472	0.100602	0.0323472	-0.720851	0.0323472	1.49477	-1.27611	1.36831	-0.117208	0.839808	-0.716044	0.31175	0.148983
Q96T58;S727-p	2.10058	-0.00226364	-0.215681	0.247732	0.365405	0.98885	-0.718182	0.339945	2.02893	-0.0758674	1.27336	-1.25508	0.82544	0.530044	0.12897	-0.22874	0.0323263	-1.11826	-1.7914	-0.0922073	-0.842537	0.742597	0.842526	0.0323263	2.42835	0.199299	-0.772631	-1.7706	0.895989	-1.22865	0.436691	-1.5726	-1.22549	-1.40951	-0.401855	-0.426036	-2.14117	0.141533	-1.27591	1.37666	0.0323263	1.33122	0.584832	0.376163	0.0323263	1.0563	0.411334	0.368859	0.808657
Q8IYB3;S465-p	-0.40533	0.0257271	-0.855997	1.2928	0.192535	-0.337763	-0.633159	1.85583	1.77832	-1.59974	1.5112	-1.12311	0.654692	2.1126	-0.039825	0.232517	-1.20611	-0.422774	-0.637226	0.117841	0.0257271	0.136312	1.15425	0.701469	1.45759	-1.13288	0.823203	0.444576	1.56655	-0.101117	0.0257271	1.359	0.0257271	0.0257271	-0.292907	-1.74641	0.368647	-0.0812901	0.388474	-0.160128	0.0257271	-0.107756	-0.886387	-0.884822	-1.40491	-1.06103	-0.806508	0.0257271	1.79928
Q12846;S117-p	1.75832	-0.241809	0.794591	0.0284305	-0.23988	1.5705	-0.121577	-1.22769	0.0284305	0.0284305	-1.55984	-0.557976	0.913222	0.0284305	-0.868822	0.623938	1.21012	-0.935132	0.599432	-0.103039	0.998343	1.58319	-0.559115	-1.25616	1.56307	0.315916	1.2648	-0.0445421	0.467507	-0.0672023	0.960577	1.38761	0.0284305	0.599847	0.0284305	1.04185	1.54267	-0.042599	0.643942	-0.975579	0.11475	1.16655	1.66694	1.17359	-0.566023	1.54154	2.45641	-0.245771	-0.575651
Q7Z422;S107-p	-0.439014	0.275732	-1.68603	0.436158	-0.63913	0.505684	1.75763	0.637264	0.573869	-0.183975	1.784	-0.393093	-0.656083	2.48626	0.714508	-1.05	0.576579	-0.813659	0.0597171	-0.132468	0.384457	-1.28522	0.666727	0.860671	-0.0939079	-0.0868322	0.225579	-0.0868322	0.774292	0.701883	-0.436021	-0.289387	0.273742	0.225801	-0.729743	-0.343437	-0.0868322	-0.266848	-0.0868322	-0.644615	-0.713974	-0.0435393	-1.43424	0.120583	-1.4745	-0.956798	-1.50584	0.555845	2.3343
O94826;S91-p	0.213113	0.240251	0.00212858	-1.82441	-0.228909	-1.4632	0.00212858	0.677711	0.251741	-0.709507	0.819612	-0.094286	0.550832	2.49918	-1.98362	-1.17182	1.40388	-0.240371	-0.192189	-1.41486	0.468697	0.16743	-0.911864	-0.277546	1.24249	0.376915	-0.309116	0.00212858	1.90656	0.304001	-0.311444	-0.378885	0.00212858	0.127897	0.484986	0.980993	-0.591713	-1.09146	0.00212858	0.348519	-0.604222	0.663191	-0.768239	-0.839963	-1.64524	0.138484	0.425762	0.00212858	0.437284
Q07960;S51-p	0.421654	0.459345	-1.11237	0.117546	0.0739238	-2.15139	1.9684	0.766028	1.24916	-0.114416	-0.567873	-0.772861	-1.52592	0.738884	-0.377945	-1.53861	0.282408	0.0739238	-0.402928	0.0739238	-0.163209	-0.13015	0.873098	0.0739238	-0.401569	1.01592	1.05815	-1.90625	-0.687812	-0.297971	-0.167512	-0.975471	-0.44455	0.941215	-1.24576	0.0739238	-0.36295	0.0739238	-1.08918	0.56487	0.824558	0.911615	-0.460193	0.243464	-0.094468	-0.346742	0.206421	0.491018	-1.58947
P83916;S89-p	-0.978449	-0.267182	-1.02384	-0.316464	0.500078	-0.466374	0.0547825	2.01871	-0.229223	-0.548721	0.9645	0.483771	0.240915	0.0060281	0.0950367	0.759801	1.44533	-1.16757	-1.63882	-0.933309	-0.0797771	-2.25368	-0.0230837	-0.872414	0.921216	0.920366	0.581868	0.441254	-0.0230837	-0.245517	-0.297255	-0.0230837	-0.810977	-0.0713001	-0.0423734	-1.62042	0.536196	-0.199991	0.31689	2.10443	1.80503	-0.0230837	-0.983972	-1.86882	-0.0765065	-1.29374	-0.357292	-0.0230837	-0.0230837
Q92598;S809-p	2.38593	-0.407842	-0.166828	1.44744	0.450929	0.776998	-0.973034	0.5788	1.10465	-0.0366355	0.432712	1.23084	-0.258138	0.683748	-0.268499	-0.294149	1.47466	-1.11453	0.199332	0.70917	-0.13842	-0.0622096	2.25402	0.694179	0.320179	-0.13842	-0.388911	-0.255112	-0.0511074	-0.198246	-0.358817	-1.22857	-0.573895	-0.13842	-0.449407	0.162758	-0.172901	-0.248314	-0.13842	-0.653529	-0.260293	0.993956	-1.47582	-0.749004	-0.0649313	-0.13842	-0.516935	-0.537949	-1.47012
P35222;S675-p	-1.60984	0.830505	1.23601	0.0175592	-0.0355163	-2.27101	-0.344034	0.20428	0.864652	-0.711192	0.121349	-0.897531	1.25016	-0.0824183	-0.549409	0.148877	-1.14002	1.48935	-1.25922	-0.256423	0.181453	-0.169959	-0.0355163	-0.242642	-0.00793658	-0.0355163	-0.243554	0.265678	-0.657218	1.67723	-0.216736	-1.47831	0.626101	0.0593791	-0.0296586	-0.775666	1.35283	0.410095	0.177297	-0.201895	0.194082	-0.0825692	-1.4868	-1.00135	0.325575	-0.0974239	-0.0355163	-1.11955	-0.522333
Q99590;S608-p	-0.454831	-0.0646835	2.07868	1.5557	0.622761	1.5464	-0.241992	-0.0909921	1.03626	1.91087	0.529745	0.986804	0.779125	2.09236	0.0923609	-0.195081	-0.0797301	-0.740586	-0.0731972	-0.0731972	-0.870661	0.763265	0.565229	0.0486042	0.680599	1.99013	0.0264116	0.401867	-0.402616	-1.82584	1.05862	-1.10242	-0.0731972	-0.0731972	1.75949	0.170339	1.2688	0.112329	0.269022	-0.165416	1.10133	0.604415	-0.20915	0.459738	0.130693	0.474933	-0.645119	-1.36292	-0.181192
Q9UKL0;S260-p	0.792138	-0.280681	0.524962	1.95782	0.886739	0.533754	-1.79568	1.58214	0.107318	-1.04924	1.2983	2.64672	0.362998	0.894155	0.486662	0.338907	-0.357313	-0.127986	0.107318	0.00682184	0.77743	0.107318	0.554797	0.227056	1.29952	-0.230019	0.0166109	-0.563954	1.54041	0.152094	-0.471923	-0.166079	-1.96644	-0.196531	0.00983558	-0.811103	0.459906	-0.166449	0.515962	-1.61906	-1.75037	1.51792	-0.746587	-0.0591586	-0.7836	-0.2314	-0.325557	-1.53505	-1.9324
Q9H4G0;S510-p	-1.5817	-0.954207	0.794116	-1.80914	-0.627765	-1.72017	-0.49665	-1.09165	-0.673771	-0.499105	-0.00590859	-0.0397578	0.294154	1.03314	0.2803	0.543292	0.0537738	0.070257	-0.00590859	-0.882459	0.0896104	0.398262	-1.10201	-1.63176	-1.61752	-0.00590859	-0.745589	-0.19117	-0.172149	-0.00590859	-0.512124	-1.35263	-2.14423	0.485672	-0.00590859	1.03727	-0.00590859	0.895014	-0.498743	-1.10233	-0.687497	-0.329371	1.02125	0.862468	0.2444	0.518631	-1.13123	-0.430445	0.698426
Q63ZY3;S540-p	-1.08703	0.0379662	0.929161	-0.873458	-1.06795	-0.551432	1.09055	-0.850449	-0.29127	-0.994261	-0.449441	-1.74384	-0.555382	-2.32561	-0.0315238	-0.00791937	-0.00791937	1.47391	-1.15644	-0.54795	-1.70235	-0.877854	-1.54724	-0.602555	0.313259	-0.304408	0.989517	-0.254693	-0.593766	1.59921	1.4237	0.566594	2.05491	1.09564	1.10625	0.45088	1.13562	0.215953	0.560366	-0.028857	-0.00791937	-0.00791937	1.33537	-0.00486134	-0.0840024	0.225583	0.359708	-0.396347	0.790076
Q9UHB6;S225-p	-0.686557	1.09215	2.05399	0.500518	-1.79682	-0.838601	0.876175	-0.212941	-0.765789	0.717936	-2.11688	-0.0876298	-0.920671	-1.48619	-0.583097	-0.166017	-0.925121	1.73311	-1.83385	-0.148126	-0.0503817	1.02324	-0.560857	0.5964	-0.23835	0.466848	-0.517925	-0.622023	-0.828173	0.998645	0.183874	0.00296485	0.832986	-0.0249975	0.355487	0.924743	-0.778766	1.16536	0.424184	1.00779	0.627131	-0.143615	-0.229333	0.22696	1.49956	-0.0109649	-0.0249975	2.49715	2.00356
P78559;S2022-p	-0.370149	-0.918324	0.951439	0.00826009	1.92767	-0.190046	-0.843137	0.499687	-0.375274	-0.954897	-1.09872	-1.81204	-0.106296	-2.2602	0.00826009	-0.310806	0.423024	0.389845	1.2873	-0.0569972	1.69015	-0.451533	-0.0790548	0.00826009	0.00826009	0.375584	1.39496	1.34461	0.415032	-0.349078	0.496224	1.82825	0.0594911	0.872604	1.5131	0.794785	0.781331	0.605599	-0.820118	0.00826009	-2.09056	-0.730996	1.1894	1.02632	0.799547	-0.198316	-1.01619	2.15844	0.00826009
P27816;S507-p	1.4516	-0.330253	-1.2858	0.041471	1.14475	-0.19229	1.16204	1.28167	0.705049	-0.300063	-1.58373	0.77292	-0.229704	-1.22156	-0.678505	-1.90364	-1.56896	-1.70694	-1.00955	1.66812	2.35494	-0.0960454	0.688681	0.424753	-0.204962	-0.12706	1.32205	0.226563	0.826682	0.164615	0.398611	-0.123711	-0.028808	-0.028808	-0.367681	-0.028808	0.863535	-0.028808	-0.028808	-1.70279	1.30242	1.2157	-1.60378	-0.385809	-0.454561	-0.628355	0.295072	-0.028808	-0.677756
Q9Y2W1;S939-p	1.12474	-1.60741	1.04322	1.77215	0.569926	-0.0319847	0.033931	2.14298	0.86266	-0.571379	1.47637	1.27627	-1.72522	2.08976	0.411327	0.113849	-1.35862	-0.4809	1.08817	2.25878	0.968112	-0.307087	1.15212	0.632538	1.18949	1.30179	1.20811	0.674034	2.10073	-0.79253	-0.796874	-1.00901	-1.40319	-0.522219	-0.659429	-1.969	-0.0860351	-0.958532	0.242652	0.0565156	-0.604599	0.508265	-1.50348	-1.13196	0.273562	-0.202138	-0.302814	-0.472339	0.222443
P21359;S2543-p	-2.23209	-0.116114	-0.0269411	-0.935854	0.336499	-1.84012	0.118275	0.481497	0.482416	0.264794	-0.110977	1.13044	0.118275	-2.71046	0.293415	1.14236	0.058668	0.116096	0.118275	0.548332	0.118275	-0.89627	0.826745	-0.112151	0.601276	1.6523	0.33411	-0.866303	-0.766363	0.0817562	-0.37776	-1.40268	0.0409178	0.636165	-0.135675	1.72068	0.416988	-0.624762	0.768715	-0.243061	-0.0485618	0.515932	-1.79047	0.118275	1.46868	0.0245166	-1.18423	-0.870318	-0.487955
Q9H1E3;S75-p	0.0570589	-0.787753	-0.880026	0.412219	-1.54213	-2.03012	-1.51203	0.602069	0.492813	-1.17203	1.21353	0.541183	1.02571	2.3454	0.327121	-1.3357	0.161625	-1.26123	0.773479	0.238681	0.738783	-0.82566	1.54066	0.227452	1.93565	0.806115	1.91664	-0.788757	0.721431	0.861453	-0.982123	-1.00007	-0.778268	0.0287007	-1.56104	-1.41428	-0.97594	-0.729176	0.0358216	-0.555383	0.515788	0.0249347	-0.274127	1.29428	-0.485608	0.0249347	-0.391814	-0.881714	0.229496
Q9P1Y6;S915-p	-0.119917	-1.11373	-0.0207551	-0.0570077	0.77047	-0.000818703	0.862037	-0.342476	-0.521444	0.703299	-0.000818703	0.0506062	1.48863	2.29882	-0.580228	-0.17555	-0.107538	0.639783	-0.000818703	0.551049	-2.10069	-1.27325	-0.581297	-1.71403	1.3173	0.0761379	2.22386	0.900648	1.14	0.39548	0.307785	1.27788	-0.73542	0.658017	0.096881	-1.08937	-0.000818703	0.494112	0.729963	-0.000818703	-0.000818703	-0.000818703	-0.0273006	-0.000818703	-0.000818703	0.113753	-0.120529	-0.51703	-1.58556
Q9BTU6;S462-p	0.0696227	-1.85016	-1.12508	-0.128083	-1.35843	-0.559507	0.0696227	-1.46043	0.00986959	-0.158338	-0.631684	-0.37295	-1.0799	0.0902911	-0.313638	0.489806	1.54963	-0.316269	-1.77847	0.0696227	-0.577557	2.06905	-0.268896	0.243027	1.33343	-0.696552	0.89554	1.15579	1.90707	-0.909641	1.11496	0.0696227	0.877862	1.90263	-0.257293	0.303188	0.748355	1.88592	1.08862	0.0993445	-0.977759	0.94694	-1.42515	0.510027	1.43331	0.237595	0.202786	-1.48086	0.920431
Q15149;S4374-p	1.60797	-0.211097	-0.416901	1.90499	1.25084	-1.1213	-0.221842	-0.340462	1.30804	-2.27579	0.0597721	-0.37721	-0.198716	-2.0911	0.189117	-0.501127	-0.807334	-1.5752	-1.89958	0.336576	0.0331651	-0.720342	0.575372	-1.18918	-0.992431	-1.68394	1.36343	1.24654	1.16374	-0.946562	0.663511	1.60459	-0.406587	1.12864	-0.422584	0.983197	0.367371	0.713847	-0.400819	-0.676254	2.22223	-0.41631	-0.0605843	-0.0605843	-0.0605843	-0.529583	0.90856	1.63517	-0.0605843
P48634;S456-p	0.579483	-1.30275	-0.426633	-1.42381	-0.41767	-1.6691	0.00531475	2.18651	-0.286972	0.212136	-0.793794	0.229386	1.99665	-0.748196	0.513439	1.5881	0.164028	1.52009	-0.124303	-1.22795	0.129035	0.303495	2.11481	-0.664537	-1.31301	0.00531475	0.711969	-0.748106	-1.68641	0.893994	0.329299	0.00531475	1.63081	-1.12578	0.208243	0.882735	0.151872	0.89328	-1.01832	2.30571	-1.03118	0.00531475	-0.529704	0.00531475	0.527094	-0.821048	0.00531475	0.00531475	-0.273225
O14745;S290-p	-1.44009	0.179419	-0.962597	-0.107966	-0.549101	1.81218	0.68284	0.972606	-0.107966	-0.553084	0.145236	-1.01227	-0.865964	-1.60958	-0.159707	-0.107966	1.373	-0.977499	-0.340954	-0.485374	-1.20429	0.0835871	-1.45343	-0.107966	0.824589	0.846867	-0.937141	1.17179	-0.157698	-0.348556	0.229003	0.906309	-0.107966	-0.0458628	-0.774275	-0.630889	-0.107966	-0.443698	0.887613	0.166844	0.484192	0.076018	-1.23718	1.73827	1.65165	-0.107966	1.50498	1.16801	1.08089
P35659;S51-p	-0.254822	0.0326827	1.44781	0.747703	-0.61775	0.302562	-1.21675	-0.225736	1.87512	0.646718	2.1851	1.08877	1.46401	1.38584	2.11677	-0.864372	-0.297062	2.0822	0.306591	-0.390576	-0.799127	0.290177	1.25879	1.42936	-1.12916	-0.780442	-0.225736	-0.00868648	0.928072	-0.22833	-0.74736	-0.864486	0.0543279	-0.772003	-0.346975	-0.261549	-0.225736	0.167629	-0.605527	-0.435012	-1.65429	-0.281848	-0.425204	0.740929	-1.59098	0.698155	-0.523382	0.223748	0.0641851
P37837;S237-p	-0.804542	0.110364	0.0727769	-1.09507	-1.3083	0.0727769	-1.30391	-1.88734	0.391375	-0.761204	-1.8568	-2.26915	-1.3717	-1.59943	-1.22163	-0.204383	1.04222	0.0395142	0.982706	-0.891426	-0.210709	-0.739485	-1.24702	-1.45458	0.0248388	0.352095	1.47917	0.0823839	0.674795	0.348765	0.333148	-0.305792	1.17107	1.14645	0.55028	-1.52375	1.10883	-0.170176	0.129429	0.722147	-1.42441	-0.791547	1.94362	0.302325	-0.371831	0.237355	-0.214967	0.284981	-0.437255
Q92609;S522-p	-0.21615	-2.60736	0.542104	-0.206116	0.251283	-2.02124	-0.948092	-1.0315	-0.284201	0.0353001	0.751875	1.46873	0.0482543	0.314575	-0.585764	0.610981	0.183843	-1.52725	1.24251	0.669021	1.1744	0.10584	0.839265	0.968886	-2.05314	0.495307	0.862149	-0.213477	1.85149	0.183843	0.838808	0.611891	-1.13046	-0.232126	-1.62482	-1.46586	-0.858462	0.219781	-0.378165	-0.82033	-1.16784	0.337551	0.183843	0.183843	0.0551161	-0.561476	0.00991949	-0.407864	-0.829182
P52594;S181-p	-0.715386	1.25104	0.775238	0.499769	-0.618067	-0.449139	-0.922113	0.91686	-0.551807	2.21135	-0.251457	-1.12571	1.23986	-0.441983	0.0756505	-0.110424	1.1465	0.558487	-1.436	-0.0103411	1.54912	0.851003	0.0723476	0.0978156	-1.20685	-2.15909	-1.87774	-1.00592	-0.264663	0.155741	0.30184	-0.647698	0.815995	-0.283585	-0.202823	1.58755	0.919512	-0.234818	-2.24884	0.0687884	-0.422692	0.0687884	0.321986	1.49175	-0.541166	0.412238	0.341165	0.869061	1.55877
Q2M1Z3;S1178-p	0.0772014	0.0801608	0.218369	-0.364778	0.598258	0.204441	-0.241354	-1.10893	-0.874011	0.0772014	-0.751288	-0.692295	0.583911	-2.78036	-1.5798	0.305107	0.0320402	0.0476882	-0.717994	0.0772014	-0.517925	-1.34886	-0.323856	-1.98887	2.00849	0.0124786	-0.353241	0.548136	0.0772014	0.231123	1.87421	0.449302	0.467794	0.652888	0.633687	0.429342	2.03478	0.727564	0.0772014	0.491493	-0.685923	0.632407	1.69541	0.400444	0.354006	0.607915	1.07597	-0.643696	0.7429
Q13185;S95-p	-0.358294	-1.05482	0.966521	0.638079	0.792641	1.45508	-0.565249	0.91828	-0.11006	-0.0554749	0.257496	-0.223626	-1.23999	0.488387	-0.0696369	0.514949	1.26832	-0.499349	-0.0554749	-0.0554749	-0.234138	-0.907213	1.32055	-0.0554749	2.04724	1.4604	0.532009	-0.320665	0.29855	-0.104842	1.38394	-0.0554749	-0.0554749	-0.0643486	-0.749668	0.803303	0.18304	-1.23535	0.493511	-0.0554749	-0.0595449	0.271368	-0.0554749	0.381143	-0.0838023	1.25296	0.00511299	0.476123	-0.172006
Q96JM3;S603-p	-0.490551	0.633205	-0.835322	0.538209	-0.301986	0.317324	0.0698613	-0.0294153	-1.29186	0.618701	0.00553572	0.0801895	-1.05709	1.97482	0.0521528	-0.333458	-0.845229	0.870308	-0.0941439	-0.907147	0.090289	-2.49064	-0.654098	1.10691	-0.942771	0.0739678	-0.107223	-2.03477	-1.18036	-0.0941439	0.320049	-0.802968	0.222404	-0.984841	0.622577	-0.718567	0.411339	0.0451274	-0.908153	1.0666	1.50237	-0.365996	-0.512435	-0.135601	-0.0941439	0.262298	-0.576542	0.565307	1.28515
O60716;S268-p	-2.42901	-0.495716	1.24333	-0.684692	-0.638113	-0.278362	-0.173254	-0.326242	0.503871	0.248133	0.768122	0.100665	-0.0475097	-0.890442	-0.161184	-0.0475097	-0.639595	-0.41181	-1.68458	-0.0163027	1.40872	0.82367	0.0172953	-0.830234	-2.83079	0.231789	-1.64813	0.308403	-0.583252	-0.0475097	-0.53201	-0.33964	-0.280058	-0.144129	-0.0614398	-1.63423	-0.0475097	0.0178273	-1.87071	-0.0475097	-1.91431	-0.902866	-0.908224	0.666047	0.52513	0.281675	-0.278182	0.43723	0.224408
Q5VZ89;S1623-p	0.0802196	-1.37482	0.395378	-0.825014	1.3838	-0.36145	-0.00462813	0.13164	1.09229	0.076154	2.29229	1.17263	-0.693178	-1.24165	0.605136	-0.986631	-1.59344	-1.03532	0.438323	1.49703	-0.308964	0.424341	-0.0503639	-0.159607	0.720063	0.515253	0.303765	1.55561	0.170209	0.718893	0.076154	0.200093	-0.996125	1.13479	-0.855728	-0.64927	1.29351	0.292349	1.39388	0.293908	0.076154	1.49801	0.934709	0.076154	-0.789225	-0.16875	0.845013	-0.876094	-0.983063
O43768;S108-p	-1.0192	-0.56078	1.11902	-1.53086	-0.658959	-1.07503	0.959352	0.613387	-0.453459	0.324448	-0.0912188	-0.01564	1.30614	-2.47851	0.499834	1.35121	0.0829728	-0.464805	-2.37733	-0.575586	1.43547	-0.197593	1.95015	-0.326056	-1.38619	0.175055	-1.75958	-0.855596	-2.29613	1.22141	0.213014	-1.17853	-1.25806	-0.01564	-0.172565	-0.46572	-0.993845	0.383282	-1.39849	0.5968	-0.01564	0.872035	-0.884903	-0.108688	-0.01564	-0.979752	0.0544114	-0.518755	0.321151
O43491;S614-p	-0.685873	-0.635921	1.22354	-1.10167	-1.12172	-0.743627	0.648716	-0.628597	0.223086	-0.634597	-0.942957	-1.64298	0.733384	-0.762457	1.05403	0.473499	0.931854	1.87054	-1.85197	-0.561835	-0.483694	-0.536599	-0.487643	-0.193628	-2.01809	-0.468205	0.40387	0.295344	-1.30349	0.59122	-0.015966	-0.109537	0.00767087	-0.015966	0.954966	1.22025	0.867767	1.07564	-0.678325	-0.0120402	0.496355	-0.166639	0.785953	0.483317	-0.512327	0.00763323	0.0800978	0.0754492	1.23705
P42566;S796-p	-2.38084	0.139436	0.139436	0.244776	-0.396477	-2.04447	0.436987	1.11456	0.992829	-0.798098	0.212433	-1.98247	-1.27647	0.791546	0.139436	0.892067	-1.90603	1.06067	-0.937231	-1.23222	0.412468	-1.68771	-0.664732	2.0092	-0.824365	0.450835	0.313058	0.257158	0.95242	0.830274	-0.34999	-0.702398	1.3477	-0.648771	0.139436	-0.560044	0.139436	-0.904487	0.0882852	0.139436	-0.573494	0.493472	0.139436	0.78767	-0.640943	-0.841678	-0.977001	0.263143	0.139436
O95466;S184-p	0.795557	-1.73443	2.10958	1.14396	0.293178	0.149181	1.22731	-0.0504336	-0.99355	1.69525	-0.82511	-1.26747	-0.364035	-1.43208	0.603886	0.0987311	1.3654	1.31248	0.295716	0.469995	-1.27411	-0.0504336	0.454973	1.13895	-0.230713	0.264505	0.404822	2.01912	0.645246	0.198351	1.48023	1.94759	0.732127	-0.0504336	0.120274	0.691742	-0.204185	1.15369	0.335307	1.9568	1.14127	0.646978	0.347499	1.73679	-0.168882	0.438807	0.676562	1.76439	-0.0504336
P18887;S447-p	1.24383	-1.42858	0.363245	-0.161412	-0.0296986	0.577146	-1.31737	2.40143	-0.11167	0.00520073	2.13471	0.828398	1.35711	1.93399	-0.0296986	-0.0296986	0.777029	1.78145	1.96607	-0.457107	-0.0296986	1.79313	1.09363	-0.575611	-0.239835	-1.04178	0.0076029	-1.84281	-0.386749	0.957564	-0.0296986	-0.137405	-0.0296986	0.603525	-0.690656	-0.609211	-2.28496	-0.568339	-0.0184228	0.922162	1.89177	0.83062	-1.65011	-0.389252	-0.40057	-0.265448	-1.31316	-1.00744	-0.200735
P14923;S665-p	-0.173409	1.58254	1.15323	-0.392357	-0.72783	1.10005	-0.693426	0.00680686	-1.70633	1.48137	-1.07752	-0.827059	-0.553758	-0.458302	-0.0465355	0.182376	0.420299	1.57476	-0.80766	-0.56356	-0.117204	-0.0194683	-0.148745	-0.0465355	-0.0465355	0.00557826	0.202023	-0.0465355	-1.34167	-0.17967	0.259532	-0.441107	0.632169	-0.735688	0.831804	0.273694	2.06207	-0.369267	0.148355	0.182985	-0.185618	-0.431695	-0.0465355	0.384452	0.308829	0.666946	1.97092	2.55848	-0.0465355
Q92539;S303-p	-0.124401	1.3113	1.39428	-0.0140219	0.162796	0.714349	-1.00353	-0.337045	0.197544	0.474072	-1.35387	-0.26278	2.31097	-0.364981	-0.124401	-0.614736	0.133217	1.24705	0.603769	-0.655825	-0.504352	0.298113	0.323309	1.06625	-0.124401	-0.228947	-0.564664	0.0305942	-0.488093	0.976895	-1.46792	-0.124401	-0.124401	-0.954819	-0.581437	-0.124401	-1.51009	0.914342	-0.235801	0.0694421	0.285419	0.410786	-0.577764	-0.430572	-0.223137	1.04636	-0.206213	-1.96203	-0.19936
O95819;S900-p	-0.237939	-0.835991	1.10283	0.322447	-0.601884	-1.62489	1.7339	0.728645	-0.0568318	1.42669	-1.65487	-0.0260685	-0.769471	-0.623226	0.417913	0.818261	1.50352	-0.626806	-0.543988	-0.0260685	0.410216	-1.08656	2.01494	-0.811903	-1.61704	0.0927608	0.851937	-0.0260685	-0.833874	1.31961	1.20759	-0.526789	-0.694627	-0.127083	0.900541	0.887919	-0.0319756	0.735132	-0.280561	-0.223774	-1.28066	0.072567	0.578168	0.718869	0.675473	-0.101184	-0.903429	1.4591	0.0833568
Q13136;S763-p	0.0918798	-0.804479	-0.424845	-0.314534	-0.22936	0.0918798	0.164752	-0.369467	1.17052	1.08247	0.373894	-0.689846	-0.244172	-2.28624	-0.715898	0.0472355	0.0918798	0.131407	-0.0742348	0.723028	-2.02209	-0.190936	-0.816061	-0.397146	0.318319	0.21979	0.141471	-0.25293	1.00862	-1.66852	0.0850786	0.752956	-1.45928	-0.291668	0.136524	-0.17308	0.0917634	1.39622	-1.36012	0.261581	-1.06013	-1.91054	0.117599	0.0918798	0.16112	-0.984833	0.257467	-1.8607	0.482692
Q86W92;S466-p	2.92523	-0.0841957	0.344437	0.164904	-0.581201	-1.07683	2.19856	0.246398	0.490542	-1.09507	-1.99587	-1.11523	-0.61669	-1.00216	0.380319	-0.129066	0.0239248	0.0239248	-0.756184	0.720946	1.42255	0.0239248	-0.721126	-0.110671	0.0703382	-0.00579303	2.02565	1.11539	-1.98007	-0.335408	0.488133	0.0239248	0.354642	-0.459927	0.8939	-0.160711	1.37703	-0.100826	-1.21422	0.0239248	-1.60087	0.0239248	0.626885	0.559322	0.0239248	-0.713159	0.141903	0.534097	0.473108
O14974;S445-p	1.621	-0.410883	1.31126	-0.0721892	-0.745471	-0.950481	0.434033	-1.1648	1.15141	2.37902	0.836236	1.32692	-1.39723	-2.08355	0.381911	0.086673	-0.370059	-0.0783594	1.10107	-0.0783594	1.92778	0.0779493	-0.0174978	0.649009	-1.52992	-0.202564	0.280562	0.43513	1.21425	-0.481025	-1.10515	0.843486	-2.37187	-0.11296	-0.379958	0.250339	-0.0783594	0.376222	-1.35239	-0.240514	0.999851	0.607177	0.144152	-0.0783594	-0.0783594	0.248459	-1.09586	0.771632	0.226713
Q13131;S498-p	-0.100145	1.27321	1.03702	-0.74899	-0.734199	0.131818	-0.0122394	-0.52338	-0.4328	-0.974199	1.13094	-0.350152	0.298274	-2.20531	-0.239104	-0.0584332	1.48287	0.225224	-0.840081	-2.33752	0.363354	-0.598651	-0.335866	1.05034	-0.846931	-0.354696	-0.0882495	-0.448014	-1.62519	0.661584	0.044919	-0.5863	0.319987	0.638442	0.0195115	-0.0280994	-0.684828	0.606095	0.195318	0.0195115	-0.823856	0.629553	0.0195115	0.303969	-0.524906	0.0818765	0.0195115	0.0195115	-1.17204
P17612;T198-p	-0.719551	-0.760711	0.219088	-2.17367	0.0737869	0.207832	-0.307486	0.584031	0.390813	-0.194815	-0.456779	0.411385	0.980284	-0.185357	0.558228	-0.0990098	1.16216	-1.5053	-0.52655	-0.166051	0.707561	-0.0589237	-1.00198	0.0737869	0.113532	0.315111	0.0737869	0.215908	0.598907	0.140001	1.09416	0.435931	0.0737869	0.095373	0.234698	0.26593	1.36442	0.15683	1.23902	0.661577	0.131521	1.13932	1.88932	1.3956	-0.622196	1.1201	1.25862	-0.432743	0.567634
Q15424;S604-p	-0.393421	1.1986	0.94479	-0.539386	-0.543422	-0.681738	0.0279804	0.489763	-0.116275	0.0924405	-1.24711	-0.264871	1.64981	-1.99475	-0.336109	0.928385	-1.49754	1.05414	-1.07162	-0.568006	0.290602	-0.176429	0.00712009	-0.731273	1.43713	-0.761324	-0.332014	-0.650291	0.939078	0.306684	1.26614	-0.0704522	1.2745	0.0160125	0.571231	1.05305	0.536194	0.235492	0.590494	0.145798	0.774804	-0.277253	0.495798	0.693623	0.0279804	-0.943651	-2.12004	0.782682	0.0279804
P53814;S792-p	-0.493272	-0.504364	1.30774	-0.262333	-0.490076	-0.925514	1.46678	-0.5482	0.0776596	0.179538	0.0980158	-0.681171	-1.32169	0.629084	-0.0375995	-0.0167746	-0.048353	0.205246	-0.466916	-0.305371	-1.93462	-0.245168	-0.947704	-0.149153	-0.916011	-0.181801	-0.217306	0.0374501	0.81496	-1.55714	0.398286	0.343298	2.39512	0.683537	0.823045	-0.707341	-1.65624	0.817465	-0.210812	-0.222847	-1.09284	-0.599021	0.864993	0.675756	-0.048353	0.0253925	0.0896247	0.655541	0.0461018
Q9UDY2;S266-p	0.0308379	1.59863	0.337622	-0.597542	-0.013797	0.0569058	-0.579734	-1.14339	0.179708	1.25791	2.47561	-0.013797	0.719954	-0.398672	0.0707272	-0.755747	-0.157331	1.04531	0.371115	-0.426604	-0.496119	1.34816	-1.48226	0.318863	0.472838	-0.0186126	-0.013797	0.483391	-1.98597	-0.013797	-0.918534	-0.00522126	0.701879	-0.424313	-0.222846	0.218425	1.07459	0.371547	-0.0482577	-0.185393	0.87658	-1.20039	-2.09555	1.05783	0.89411	-0.525404	0.934203	0.140403	-0.013797
Q9HBL0;S733-p	0.266128	-0.312989	-1.45713	-0.131692	-0.361583	-0.947025	-1.23718	-0.131692	1.72423	-0.658717	-1.26549	-2.65512	-0.427999	-1.19288	-0.237464	1.04632	0.551533	-0.131692	0.447583	-1.25026	-0.785245	-0.709644	-0.702962	-1.42608	-1.37795	-0.897611	2.34143	-0.6473	1.71618	-0.131692	0.0608146	-1.91351	0.863699	0.735698	0.0619951	-0.131692	2.28611	-0.406488	-0.133256	0.785005	-0.131692	-0.740811	0.903877	-0.131692	-0.366915	-0.278166	1.34086	1.10433	-1.26638
Q9Y385;S266-p	-0.555726	-1.71531	1.1281	0.822356	1.34193	1.29356	0.682014	-0.50499	1.17168	-0.00935044	-0.866288	-0.330047	1.61025	-1.46082	0.235782	-0.881749	-0.308333	-1.32585	-0.271721	0.283267	-1.14268	-0.589728	0.757302	-1.02688	2.27545	1.11351	1.31466	1.82578	1.0573	0.763056	2.41484	2.06245	-1.15475	0.481125	1.47448	0.444326	0.503531	-0.330017	1.3276	0.331913	0.983051	0.947986	2.22792	1.27414	-0.242738	0.706217	-0.290863	-0.720898	0.531491
Q9C0C9;S515-p	-2.39002	-0.186354	0.309058	-0.002439	1.22796	-0.465258	1.03605	0.055796	-0.647722	-0.028572	-1.18227	-1.92728	-1.41875	-1.48941	-0.028572	1.23727	-0.24962	0.181877	-1.10422	-0.876729	0.356881	-0.531167	1.04315	-0.028572	0.310542	1.37022	1.92763	-0.028572	-1.55327	0.68557	0.700877	0.0694222	-0.028572	0.441921	0.320684	1.06781	0.01389	0.0546732	0.245721	1.24697	-0.028572	1.12197	-0.325983	-0.0764621	-0.320111	-0.770714	-0.628761	-1.73426	0.275644
Q9UEY8;S681-p	-1.01792	0.237924	0.97885	-0.260477	0.00454447	-0.684524	-0.0383375	-1.6108	0.0888987	1.44288	-0.344492	-0.839475	-0.9151	-2.43073	-1.06089	0.332657	1.05304	1.76009	-0.263218	0.463158	-0.18589	2.31161	-1.70486	-1.34901	0.469109	0.0161035	0.240688	0.202712	-0.0906571	2.17223	1.063	0.39773	1.63469	1.05601	1.11995	0.578697	1.70944	0.0161035	1.54021	0.163234	0.877483	0.934435	0.857824	0.888924	0.253352	0.441576	0.546843	-0.0407101	0.631101
Q09666;S1298-p	0.762539	-1.14792	0.709833	-1.65232	0.34586	0.942823	-0.00583649	-1.52179	-0.627984	-0.385118	-1.39589	-0.388359	-0.743634	-0.0662279	-0.603641	-1.18423	-1.14964	-0.53081	-0.926105	-0.457679	-0.948845	-0.815284	-0.751655	-0.377196	-0.68565	0.441894	0.175411	0.0182145	-0.273794	-1.23182	-0.00583649	-0.00583649	-0.0693642	-0.572325	0.335865	0.462617	1.98861	1.2356	-0.00583649	-0.787383	-0.133972	1.75543	0.90388	-0.268753	0.294328	0.89234	0.672457	0.959033	-0.251914
Q92667;S151-p	0.175724	0.0748612	0.0319538	-0.873315	-0.311995	-1.44954	-0.289534	0.458531	-0.47966	-0.713067	2.13845	0.80099	-0.148313	2.55972	0.840071	-0.128183	-0.128183	-0.160906	-0.128183	-0.128183	-0.128183	0.972701	-0.366231	0.729828	-0.388511	0.21037	-1.29615	-0.128183	-0.128183	-0.22843	-2.34626	-1.38476	-0.478977	0.595752	-0.31293	-0.0383728	1.58556	1.60371	-0.580214	-0.212609	0.753868	-1.96034	-1.01201	-0.0972771	0.0881036	0.354722	-0.558165	0.674574	1.74526
Q12802;S2498-p	0.0910588	1.05574	-0.238764	-0.0207324	0.704549	0.936134	-0.152797	-2.16748	0.101644	0.0583929	-0.0664631	0.217482	-1.21376	-0.676064	0.206947	-1.23199	0.387428	-0.119312	0.878839	0.408951	0.813517	0.768134	0.000521625	0.908886	0.412426	0.0106812	-0.0450392	0.470342	0.610463	-0.588444	-2.68563	1.16504	0.8395	-0.175671	-0.957976	-0.00886571	0.61859	-0.989253	1.55149	0.746309	-0.595471	0.838892	0.710073	0.354468	1.14275	0.101644	0.239407	1.09274	0.101644
Q9Y2D5;S748-p	-1.00293	0.259779	0.835688	-0.564349	-0.308092	1.64293	0.399934	-0.0923718	-1.89281	-0.342495	-1.73338	0.323758	-0.0923718	-0.895474	-0.343936	-0.0923718	0.0160469	1.89651	-1.00202	-0.765775	-0.612649	-0.409152	-0.423015	-0.0923718	1.82588	-0.299185	1.74037	-0.660584	-0.453536	0.0840688	0.35578	-0.785982	1.80091	-0.0923718	1.02689	-0.0923718	1.94308	0.868519	1.41235	1.1144	0.908965	-0.0923718	0.521319	0.302985	0.211517	-0.0923718	1.44584	-0.0923718	0.171129
O15085;S271-p	0.353479	-0.864336	0.318196	0.983451	0.0979897	-0.362714	-0.887131	-1.5603	0.0979897	-0.165356	0.620822	-1.06497	0.359655	-0.568481	0.590256	0.13418	0.719383	-1.46041	-1.11896	-0.667351	-0.613803	1.07095	0.523017	1.10087	0.344007	0.730527	-0.37279	0.50479	-0.38297	0.930957	0.665222	0.521	-1.16781	0.445003	0.019826	0.219229	0.523801	-0.925543	-0.690276	0.246149	-1.61811	0.074358	-0.425195	0.38624	-0.945262	-0.486829	-0.104688	-0.4709	0.239589
P29966;T150-p	1.35914	-0.0635058	1.49708	0.831903	-0.270625	-1.63486	1.59144	1.03388	0.297245	0.710808	0.161373	1.04459	0.314091	2.09872	1.14663	-0.0635058	0.410957	-0.0369751	-0.0635058	-0.154287	0.540276	-0.22073	1.14905	1.26461	-0.692757	-1.41998	1.62201	1.29562	1.111	1.71443	0.341818	-0.504683	-1.72001	-0.785658	-0.0512379	0.573279	-0.433201	-0.0635058	-0.382153	-0.747952	-1.23611	0.448439	-0.504007	1.23709	-0.262777	1.368	-0.0635058	1.3732	0.192118
Q9UKV3;S729-p	-0.800668	0.865865	0.820528	1.73504	0.835078	-0.0589722	-1.51634	1.34771	0.301771	-0.83312	1.91108	-0.315309	1.21881	1.48441	-0.0589722	-0.00854242	0.715809	1.49217	-0.0589722	-0.0589722	0.955187	1.3584	1.14045	-0.470792	0.828875	-0.0589722	0.312497	-0.327158	0.80596	1.02038	1.13098	-0.396609	0.211528	-0.703895	-1.1277	-0.802439	-0.48974	-0.945963	0.669285	1.66307	0.0475101	1.52706	-1.18935	1.01556	-1.16211	-0.328738	-0.748771	0.785228	-1.85981
Q5JSZ5;S388-p	0.826382	0.615429	0.559132	1.07783	0.756486	0.261011	-0.0178209	0.98132	0.82596	-0.757688	0.311273	1.2115	-0.386895	0.841709	0.704548	0.589516	-2.49225	0.617323	-0.0178209	0.152708	0.885828	0.90674	1.65602	-0.661029	1.26459	0.802772	0.469883	0.219987	-0.0178209	0.262363	-1.25847	-1.10224	-0.112458	0.00266342	-0.806859	0.180391	-0.251324	-1.44971	0.0315164	-0.212561	-0.169082	0.930052	-0.160269	-1.48548	-0.0304615	-0.0178209	0.222111	-0.00188215	-1.69211
O15234;S363-p	-0.198505	0.618311	-0.367608	0.676456	1.54016	0.00461763	-0.179157	0.367111	-1.01639	-0.654007	0.988173	1.4761	-1.52888	0.857294	-0.465865	0.12181	0.415035	-0.652254	0.00461763	0.505011	-1.45805	0.374259	0.699662	-0.359409	0.766472	0.00461763	0.23683	0.559098	1.92229	0.0272311	0.0850467	-0.839677	-1.04364	0.00461763	-1.11637	-1.1897	1.48922	-2.07521	1.28245	0.376219	0.00461763	1.10722	0.966599	0.00461763	-0.163169	-1.22721	-1.05379	-0.487078	1.20841
O94921;S95-p	0.134804	0.4293	-0.707889	0.0070387	-0.889692	-0.466073	0.137984	0.137984	0.777021	0.319468	-0.123854	-0.685647	-0.521231	-1.57867	0.466676	-0.292846	1.36419	0.773323	-0.04381	0.549155	0.902606	1.12796	-0.942055	-0.623094	1.5491	-0.272278	0.972658	0.921821	-0.485245	-0.583178	0.980044	0.685459	0.718199	-0.701805	0.17144	0.0386973	0.163483	-1.2228	0.197342	1.12405	-0.5357	0.31164	1.03077	1.23148	0.37248	0.741068	0.0824721	0.137984	-0.292232
O75122;S370-p	-0.390815	-0.330585	-0.0122417	-1.31337	-0.0558174	0.724575	-0.0122417	-2.03745	0.45983	-1.46628	-1.16884	1.36325	-0.0122417	-1.14134	-0.0122417	0.87086	1.42747	0.515692	-0.0122417	0.747484	-0.0616083	0.169888	-0.241603	-0.364424	-2.38294	-0.302055	-1.88099	1.09091	0.529698	0.654441	0.776236	0.270636	0.195866	0.200403	0.256239	-0.0122417	-0.453241	1.25608	-1.26352	-0.54904	-0.930555	-0.0122417	0.939934	-0.260438	0.234857	-1.20744	-0.446376	-0.0122417	-1.01416
Q8IYB3;S597-p	0.531384	0.0334369	0.0203925	1.68784	0.390334	0.0334369	0.0334369	0.258523	-0.00165046	-0.255629	1.45572	0.782453	0.911639	2.32016	-0.0635681	0.13287	0.803659	-0.546462	-1.77689	1.98955	1.14518	0.0889082	1.40183	-0.513431	1.59718	-0.845105	-0.384122	-1.79761	2.52825	-0.252912	0.855616	-0.785807	-1.41404	-1.36203	-0.146579	0.831409	-1.53882	-1.78706	0.814891	0.374553	-0.323332	0.0334369	1.22743	0.0334369	-0.0257186	-0.206891	1.07665	0.0334369	0.583225
Q9BTC0;S1456-p	-0.353758	2.24349	-0.0246119	0.330657	-0.562264	-0.209287	-1.2877	0.792083	0.0394433	0.83395	0.693566	1.67152	-0.532731	1.99254	0.312889	-0.484509	-0.558596	-0.472797	0.0394433	0.0394433	0.269212	0.0394433	-0.800868	-0.024125	0.420865	0.0394433	0.875301	1.5201	0.0394433	0.976145	-0.971981	-0.441963	-0.284941	0.216017	0.463035	-0.900247	0.178119	-2.13334	-0.958961	-0.119469	-1.32367	0.941938	0.0394433	0.361919	-1.56138	-0.173563	0.250683	-0.641853	0.0394433
Q99704;S269-p	0.0557499	0.852026	1.05677	0.0218855	-0.206959	0.0218855	0.413117	-1.02456	-0.646499	-0.154717	-0.658342	-1.24706	-0.713862	-1.8041	-0.729332	0.540828	0.570757	-0.293421	-0.712169	-0.475859	1.51007	-0.338067	0.0218855	0.264068	0.0218855	-0.0490333	-0.411759	1.14103	-1.21802	1.96782	1.00809	-1.46912	-0.331874	-0.0805672	-0.344004	-0.218504	0.347268	0.247211	0.197552	0.529764	-0.279331	0.0513742	-0.853677	0.53763	-1.79791	-0.0739454	-1.4172	0.453789	-0.856797
P23588;S445-p	-0.104386	0.344944	0.898486	1.88329	1.26742	-1.06596	0.554518	0.0257681	0.0288782	1.42677	0.382208	-0.969108	0.164758	-0.966767	0.0257681	0.393817	0.321905	-0.627764	-1.23657	-0.511889	1.9862	0.296474	0.218479	0.267451	0.0419229	0.0257681	-1.47068	0.0257681	-0.831386	0.819324	0.342864	-0.366768	-0.635588	0.0257681	-1.1062	-0.284401	-0.613856	-0.0978246	0.517987	1.72781	-0.374389	0.476622	-0.883164	1.03938	-0.0826963	-0.896699	-1.37595	-0.102486	1.14323
Q6PJG2;S923-p	-0.35097	-1.57237	0.104568	0.9877	1.11166	-0.0107651	-0.112621	0.985286	-0.826082	-0.255826	2.53085	0.533574	2.31303	0.385349	1.97182	0.0723937	0.0412865	-1.05377	-0.375931	0.0412865	-0.0081056	0.0635304	1.16362	0.0412865	1.08152	0.520235	1.46955	-0.49079	1.58005	0.143714	0.866219	0.672911	-1.42876	0.679195	0.327694	0.0412865	1.27171	0.0412865	1.2142	0.0341584	0.441201	0.174119	0.0412865	-0.884379	0.180083	-1.05845	-0.0893726	1.98631	0.0868288
Q7L4I2;S4-p	0.358861	-0.284998	1.57648	-0.528063	0.954052	0.504714	-0.733776	1.77902	0.280758	-0.482936	0.0981961	-0.126652	1.19598	1.75706	0.0458916	0.774717	1.05457	-0.613384	0.625175	0.0355637	0.0355637	0.796757	1.39112	-1.09116	2.28932	-0.199922	0.175813	0.814517	1.86314	-0.613225	0.0355637	-0.32161	-0.973857	0.60593	0.0355637	-0.756135	0.138924	-0.800549	-0.0344675	0.553153	-0.985708	0.248218	-0.519832	1.67765	-1.05076	-0.654553	-0.849395	-0.809479	0.0355637
Q9Y2J2;S88-p	0.390413	-0.431555	1.56026	0.878499	0.272826	-0.0221539	1.53485	-0.989838	0.0258092	-0.336096	-0.293985	-0.306024	-0.621809	-2.60051	-0.0208731	0.880028	-0.0221539	-0.00162984	-0.0221539	0.069873	1.23793	-0.29256	-0.0584489	1.2605	1.0966	0.375061	0.707661	0.576719	-0.190272	-1.69027	1.43583	0.272237	-0.0221539	1.01256	-0.0221539	0.776705	1.21306	-1.35786	-0.0221539	0.49231	0.865009	-0.0221539	0.818604	-0.0221539	-0.875235	-0.110943	1.02604	-0.0221539	0.758823
Q641Q2;S478-p	-0.0752273	-0.809885	0.246658	0.157454	-0.152245	-0.80311	1.29348	0.0764322	0.965097	-0.25774	0.11797	0.299166	-0.502847	-1.30643	0.0664598	0.578291	-1.79256	1.04342	0.415417	-0.841864	0.429474	-0.398027	0.28244	0.462103	-2.45746	0.309908	-0.806366	-0.579868	-0.902229	0.74827	0.142506	-0.573508	0.0764322	0.0764322	-0.553675	-0.593198	-0.763821	-1.43946	-0.785974	0.527807	1.66081	0.0764322	0.0764322	-0.899257	0.0764322	1.64405	0.135651	-0.156036	0.899941
P21333;S1459-p	1.38913	0.0225676	-1.24765	0.501958	0.581185	-1.3224	-0.74107	0.582307	0.0494099	0.0274904	-0.214347	0.0494099	-0.264647	0.508504	0.0519762	0.0494099	0.962702	-0.330512	1.22027	0.444334	-2.10805	-1.74927	-0.324623	-1.27802	0.163311	0.0494099	1.24184	0.176684	0.852883	0.0450611	-0.858677	0.0271459	0.471693	0.624247	-0.203172	-0.82267	0.24831	0.433386	0.394986	0.185097	-2.41737	-0.331942	0.0494099	-0.240833	-0.268147	-0.39652	-0.142321	1.29466	0.0494099
O43768;S2-p	0.41865	-1.60144	0.0302785	1.45774	1.12323	2.30621	-0.662486	0.671075	0.890602	2.22382	-1.18378	1.68511	0.659907	-1.15064	1.45265	-0.397081	0.649089	0.0302785	0.741285	0.460667	0.0302785	1.29011	1.49788	0.268158	0.173389	-0.520815	0.0566654	-0.282168	-0.303604	-0.017672	0.485538	-0.668649	0.659954	0.0344913	-0.075408	0.582716	-0.21242	-0.888819	-0.181745	0.481391	0.0472805	0.286249	0.849243	0.306142	0.0302785	0.8736	-1.2426	0.286829	-0.6153
Q6ICG6;S362-p	0.93338	-0.488838	1.05934	0.287198	0.144198	-1.36077	-0.443373	0.87925	-2.01291	0.150633	-1.14978	0.323525	-0.465214	-2.10998	0.466796	0.144198	1.41545	-0.330769	-0.349412	1.19118	0.641564	-0.848939	0.320144	0.940925	0.144198	0.480148	0.144772	0.712006	0.417308	0.387853	0.507561	0.144198	0.469282	1.79391	0.048925	-0.450199	0.552316	-0.356254	0.356869	1.0017	-0.338905	-0.656619	0.642942	1.34903	1.33537	-0.674891	0.0856305	1.09313	0.0678843
[truncated: 1,032 more rows]
[truncated: 50 more columns]

## Sheet: Table S2
Supplementary Table 2. Proteomics of NSLA dataset
[truncated: 8,210 more rows]
[truncated: 50 more columns]

## Sheet: Table S3
Supplementary Table 3. RNA-seq dataset of NSLA dataset
[truncated: 14,200 more rows]
[truncated: 50 more columns]

## Sheet: Table S4
Supplementary Table 4. Types of DNA targeted sequencing of known driver genes
[truncated: 11 more rows]

## Sheet: Table S5
Supplementary Table 5. Total of 31 gene sets of tumor microenvironment (TME) and malignant cell properties.
[truncated: 31 more rows]
[truncated: 151 more columns]

[truncated: 7 more sheets: Table S6, Table S7, Table S8, Table S9, Table S10, Tabls S11, Table S12]
